# Supplementary material for: Life history shapes variation in egg composition in the blue tit Cyanistes caeruleus
Source: Commun Biol. 2019 Jan 4;2:6. doi: 10.1038/s42003-018-0247-8 (PMC6320336; doi:10.1038/s42003-018-0247-8)
Supplement: Supplementary file 3 — Supplementary Data [file 42003_2018_247_MOESM3_ESM.xlsx]

## Sheet: List of Supplementary Data
Supplementary Data	Description	Corresponding figures
SD1	Predictors of egg composition	Figure 1
SD2	List of proteins identified in the blue tit egg albumen and yolk
SD3	List of proteins quantified in the blue tit egg albumen and yolk, their predictors and correlations with yolk lipids and carotenoids	Figure 4
SD4	Functional classes of proteins in the blue tit egg albumen and yolk	Figure 2
SD5	Predictors of egg weight; egg compartment allometry	Figure 1
SD6	Predictors of measures of reproductive success in the population (2007-2015) and during the 2014 breeding season
SD7	Predictors of embryo sex and extra-pair paternity
SD8	Predictors of the concentration and relative abundance of the functional classes of proteins	Figure 5
SD9	Predictors of the concentration of the albumen and yolk protein clusters	Figure 6b
SD10	Predictors of the individual yolk carotenoid concentrations	Figure 3
SD11	Description of the chemical composition of the egg clusters	Figure 6d
SD12	Predictors of the egg clusters	Figure 6g
SD13	Description of sampled nests (2014), all nests from the same year (2014) and all nests ever recorded (2007-2015)	Supplementary Figure 3

## Sheet: SD1
Dependent variable	Model information	Parameter	Estimate	SE	z value	p value	Adjusted p value	Variance explained	Proportion of variance explained	N (eggs / clutches)	Notes
PROTEINS
Albumen protein concentration (mg/g)	reference model	Intercept	0.209479							110 / 38	Fig. 2a
		Albumen weight	0.165186	0.12145	1.36012	0.663426	1
		Clutch size	-0.041472	0.126547	-0.32772	0.99965	1
		Female age	-0.292873	0.129984	-2.25314	0.13283	0.350189
		Laying date	-0.0704482	0.100048	-0.704146	0.977358	1
		Laying order	0.510573	0.0912963	5.59249	1.39756e-07	2.02646e-06	0.155933	0.497281
		Embryo sex	0.0838184	0.075161	1.11518	0.827483	1
		Female ID						0.0667368	0.212829
		Residual variance						0.0909012	0.289891
Albumen protein concentration (mg/g)	only first-laid eggs	Intercept	0.363804							37 / 37	Fig. 2a
		Albumen weight	0.380923	0.2237	1.70283	0.421792	1
		Clutch size	0.0685157	0.198588	0.345014	0.999327	1
		Female age	-0.45593	0.212247	-2.14811	0.197919	0.717455
		Laying date	-0.164858	0.174442	-0.945057	0.897305	1
		Embryo sex	-0.102798	0.188801	-0.544475	0.991983	1
		Paternity	-0.0414386	0.184938	-0.224067	0.999944	1
Yolk protein concentration (mg/g)	reference model	Intercept	-0.354765							109 / 38	Fig. 2a
		Yolk weight	0.007948	0.118455	0.067097	1	1
		Clutch size	-0.114855	0.120702	-0.951558	0.908202	1
		Female age	0.441979	0.132378	3.33878	0.00501361	0.0242325
		Laying date	0.0183304	0.103994	0.176263	0.999991	1
		Laying order	0.230683	0.0904359	2.55079	0.0613521	0.19769	0.0382467	0.15193
		Embryo sex	-0.0163677	0.0880698	-0.185849	0.999987	1
		Female ID						0.0380508	0.151151
		Residual variance						0.175442	0.696919
Yolk protein concentration (mg/g)	only first-laid eggs	Intercept	-0.359884							37 / 37	Fig. 2a
		Yolk weight	0.234654	0.165798	1.4153	0.624485	1
		Clutch size	0.19953	0.146922	1.35806	0.663889	1
		Female age	0.520873	0.145751	3.57372	0.0080952	0.234761
		Laying date	0.140991	0.12454	1.1321	0.809055	1
		Embryo sex	0.263196	0.13077	2.01266	0.261331	0.842066
		Paternity	-0.376656	0.137328	-2.74275	0.0594676	0.492266
Total egg protein concentration (mg/g)	reference model	Intercept	0.0414589							109 / 38
		Egg weight	0.142011	0.128949	1.10129	0.834238	0.999987
		Clutch size	-0.0494313	0.137912	-0.358425	0.999404	0.999987
		Female age	-0.0798476	0.139329	-0.573089	0.992027	0.999987
		Laying date	-0.0979816	0.107656	-0.910135	0.923829	0.999987
		Laying order	0.547793	0.0911788	6.00789	1.09506e-08	9.8555e-08	0.111545	0.380134
		Embryo sex	0.0732925	0.0800281	0.915835	0.921723	0.999987
		Female ID						0.0721133	0.245756
		Residual variance						0.109777	0.37411
LIPIDS
Yolk lipid concentration (mg/g)	reference model	Intercept	0.0140752							109 / 38	Fig. 2a
		Yolk weight	-0.478761	0.0964808	-4.96224	4.10325e-06	3.96647e-05
		Clutch size	0.0158388	0.0971204	0.163084	0.999994	1
		Female age	-0.116905	0.111422	-1.04921	0.860117	1
		Laying date	-0.123987	0.0880466	-1.4082	0.622913	1
		Laying order	-0.302213	0.0848106	-3.56338	0.00218555	0.0126762	2.83725e-18	1.52035e-17
		Embryo sex	0.187483	0.0830376	2.25781	0.130237	0.350189
		Female ID						0	0
		Residual variance						0.186618	1
Yolk lipid concentration (mg/g)	only first-laid eggs	Intercept	0.0420684							37 / 37	Fig. 2a
		Yolk weight	-0.500297	0.196259	-2.54917	0.0894571	0.492266
		Clutch size	0.247945	0.188776	1.31343	0.691917	1
		Female age	-0.028301	0.187888	-0.150627	0.999995	1
		Laying date	-0.108169	0.160767	-0.672831	0.978277	1
		Embryo sex	-0.0195101	0.168671	-0.11567	0.999999	1
		Paternity	0.0775639	0.170048	0.45613	0.997074	1
Yolk lipid (mg)	reference model	Intercept	0.00878299							109 / 38
		Yolk weight	0.522591	0.086608	6.03398	9.05474e-09
		Clutch size	0.0301503	0.0871444	0.345981	0.999497
		Female age	-0.0972782	0.0999123	-0.973636	0.896498
		Laying date	-0.100756	0.0789589	-1.27606	0.71913
		Laying order	-0.250911	0.0765916	-3.27595	0.00622598		0.0026018	0.017061
		Embryo sex	0.175801	0.074548	2.35822	0.101483
		Female ID						4.30518e-05	0.000282307
		Residual variance						0.149855	0.982657
CAROTENOIDS
Yolk carotenoid concentration (μg/g)	carotenoid concentration log transformed	Intercept	0.325217							109 / 38	Fig. 2a
	reference model	Yolk weight	0.131877	0.0738169	1.78654	0.358969	0.800777
		Clutch size	0.273426	0.0981308	2.78634	0.0311314	0.112851
		Female age	-0.428429	0.103576	-4.13636	0.000209684	0.00152021
		Laying date	0.0863576	0.0827493	1.04361	0.869097	1
		Laying order	-0.755299	0.0473206	-15.9613	0	0	0.00921001	0.0857412
		Embryo sex	0.0269585	0.0500109	0.539053	0.994548	1
		Female ID						0.0501489	0.466864
		Residual variance						0.0480575	0.447394
Yolk carotenoid concentration (μg/g)	carotenoid concentration log transformed	Intercept	0.274391							109 / 38
	control for lipid concentration	Yolk lipid concentration	0.0691372	0.0548564	1.26033	0.741763	1
		Clutch size	0.210222	0.0905013	2.32286	0.113249	0.359732
		Female age	-0.361024	0.0987604	-3.65555	0.001535	0.00720781
		Laying date	0.0537581	0.0785229	0.684618	0.981507	1
		Laying order	-0.747619	0.0479403	-15.5948	0	0	0.000344083	0.00356343
		Embryo sex	0.0218952	0.0518035	0.422659	0.998621	1
		Female ID						0.0426611	0.441812
		Residual variance						0.0535543	0.554625
Yolk carotenoid concentration (μg/g)	carotenoid concentration log transformed	Intercept	0.251586							37 / 37	Fig. 2a
	only first-laid eggs	Yolk weight	0.0117927	0.194161	0.0607368	1	1
		Clutch size	0.274408	0.186759	1.46931	0.584486	1
		Female age	-0.563353	0.18588	-3.03074	0.0298325	0.432571
		Laying date	0.241691	0.159048	1.51961	0.549807	1
		Embryo sex	0.194824	0.166868	1.16753	0.78615	1
		Paternity	0.156459	0.168231	0.930029	0.907672	1
OTHER
Egg protein / Lipid	reference model	Intercept	-0.000258668							109 / 38
		Egg weight	0.460491	0.10716	4.29722	0.00010862	0.000617416
		Clutch size	-0.0554929	0.105927	-0.523876	0.994679	1
		Female age	0.0202123	0.110515	0.182892	0.999987	1
		Laying date	0.120847	0.0826561	1.46204	0.57879	1
		Laying order	0.491861	0.0907997	5.41699	3.33519e-07	2.25125e-06	0.0623676	0.277423
		Embryo sex	-0.0489578	0.0805497	-0.607796	0.988366	1
		Female ID						0.0126831	0.0564166
		Residual variance						0.14976	0.666161

## Sheet: SD2
PID	Protein ID	Corresponding PID	Reference sequence	Best homologue	Protein short name	Species	Gene ID	Gene name	No. of proteins	Peptides	Razor and Unique Peptides	Unique Peptides	Sequence coverage	Quantified	No. of nests	No. of eggs	Metabolism (FunCat 01)	Energy (FunCat 02)	Storage (FunCat 04)	Cell cycle / DNA processing (FunCat 10)	Transcription (FunCat 11)	Protein synthesis (FunCat 12)	Protein fate (FunCat 14)	Proteins with binding function or cofactor requirement (FunCat 16)	Regulation of metabolism and protein function (FunCat 18)	Cellular transport (FunCat 20)	Cellular communication / Signal transduction (FunCat 30)	Cell rescue, defence, virulence (FunCat 32)	Interaction with the environment (FunCat 34)	Systemic interaction with the environment (FunCat 36)	Cell fate (FunCat 40)	Development (Systemic) (FunCat 41)	Biogenesis of cellular components (FunCat 42)	Cell type differentiation (FunCat 43)	Tissue differentiation (FunCat 45)	Organ differentiation (FunCat 47)	Subcellular localization (FunCat 70)	Cell type localization (FunCat 73)	Tissue localization (FunCat 75)	Unclassified (FunCat 99)
ap100	cyaCae16091	NA	XP_005439031.1	PREDICTED: Spore coat protein SP87-like protein with von Willebrand factor type D domain	Spore coat protein SP87	Falco cherrug	102059405	LOC102059405	1	5	5	2	31.2	Y	13	18										20.09.07								43.01.03			70.09
ap101	cyaCae7122	yp84	XP_005498061.1	PREDICTED: Beta microseminoprotein-like	Beta microseminoprotein	Columba livia	102090090	LOC102090090	2	12	12	12	59.1	Y	39	113								16.01				32.05				41.05.04					70.10,70.27.01
ap102	cyaCae16237	yp85	XP_005417456.1	PREDICTED: Beta microseminoprotein-like	Beta microseminoprotein	Geospiza fortis	102035212	LOC102035212	3	5	5	5	37.5	Y	38	106								16.01				32.05				41.05.04					70.10,70.27.01
ap103	cyaCae16352	NA	XP_005530578.1	PREDICTED: Prosaposin isoform X2	Prosaposin	Ficedula albicollis	102100502	PSAP	1	7	7	7	15.5	Y	36	85	01.05.02,01.06.02,01.06.10							16.01.01,16.09	18.02.01	20.01.13	30.01.05,30.05.02				40.01,40.10	41.05			45.03.09,45.03.19	47.03.21	70.02,70.16,70.25,70.27.01
ap104	cyaCae1637	NA	XP_005519575.1	PREDICTED: V-type proton ATPase subunit S1-like	V-type proton ATPase subunit S1	Pseudopodoces humilis	102099134	LOC102099134	1	2	2	2	7.3	Y	35	59		02.45.15						16.01,16.19.03	18	20.01.01,20.01.15,20.03.22,20.09.16	30.05.01,30.07		34.01.01			41.05.19		43.03.17	45.03.05		70.07,70.22
ap105	cyaCae16501	NA	XP_005525443.1	PREDICTED: Secretogranin-1	CHGB	Pseudopodoces humilis	102106936	CHGB	1	11	11	11	18.8	Y	36	101							14.07	16.01	18.02.07		30.01.09										70.07,70.27.01
ap106	cyaCae16694	yp89	XP_005525050.1	PREDICTED: Transferrin receptor protein 1	TFRC	Pseudopodoces humilis	102100671	TFRC	1	6	6	6	8.8	N	11	12								16.01,16.03.03		20.01.01,20.09.18	30.05.02		34.01.01	36.25.16	40.01.05		42.02	43.03.03,43.03.07,43.03.21	45.03.05		70.02,70.09,70.10,70.22,70.27.01	73.03.07
ap107	cyaCae16777	NA	XP_005529247.1	PREDICTED: Proteasome 26S subunit, non-ATPase, 5	PSMD5	Pseudopodoces humilis	102111725	PSMD5	1	1	1	1	2.2	Y	26	41	01.01.13			10.03.01	11.04.03		14.07.05,14.10,14.13.01	16.01	18.02.01		30.01.05,30.05.02,30.07	32.01				41.05.04		43.03.07			70.03,70.07,70.10.06
ap109	cyaCae17408	NA	XP_005531441.1	PREDICTED: Probable phospholipid-transporting ATPase (EC:3.6.3.1)	N302_02410	Pseudopodoces humilis	102102103	N302_02410	1	1	1	1	2.9	Y	39	113								16.17.07,16.19.03		20.01.13,20.03.22						41.05.01	42.02,42.08				70.02,70.07,70.08,70.09,70.25
ap110	cyaCae1756	NA	XP_005531031.1	PREDICTED: Endonuclease domain containing 1 protein-like	Endonuclease domain containing 1	Pseudopodoces humilis	102104603	LOC102104603	1	8	8	8	33.3	Y	35	67	01.03.16							16.03,16.17													70.03,70.27.01
ap112	cyaCae17911	NA	XP_005052288.1	PREDICTED: Cadherin-1 isoform X1	CDH1	Ficedula albicollis	101805985	CDH1	1	3	3	3	4.8	Y	36	70					11.02.03		14.04	16.01,16.03.01,16.17.01		20.01.10,20.09.01	30.01.05		34.07.01,34.11.03			41.05.13	42.06.04,42.27.01	43.03.13		47.03.01	70.02.01,70.03,70.04.03,70.06,70.08,70.09,70.10,70.22,70.27.01
ap113	cyaCae1814	NA	XP_005533471.1	PREDICTED: Calumenin	CALU	Pseudopodoces humilis	102108550	CALU	1	3	3	3	13	Y	26	35							14.07.03	16.01,16.17.01			30.05.01			36.25.16							70.07,70.08,70.27.01
ap114	cyaCae18856	yp98	BAA11100.1	Immunoglobulin heavy chain variable region	Ig v	Gallus gallus	D70823.1	BAA11100	1	1	1	1	15.6	Y	9	12							14.13	16.16		20.09.18	30.05.01		34.05.01	36.25.16							70.02,70.27.01
ap115	cyaCae2815	NA	XP_005517198.1	PREDICTED: Proenkephalin-A	PENK	Pseudopodoces humilis	102102731	PENK	2	2	2	2	10	N	10	13							14.07.03	16.01.01	18.02.07		30.05.01,30.05.02	32.01.01,32.01.13	34.01.01,34.03.01,34.11.03	36.25.01,36.25.03	40.20	41.05.13		43.03.11,43.03.13,43.03.17	45.03.05	47.03.01	70.02,70.07,70.27.01	73.03.13
ap116	cyaCae19451	NA	XP_005532697.1	PREDICTED: Granulins	GRN	Pseudopodoces humilis	102102163	GRN	1	1	1	1	4.5	Y	28	31								16.01,16.03.03	18.02.07		30			36.25.16	40.02.03	41.05.04			45.03		70.07,70.22,70.25,70.27.01
ap117	cyaCae1948	yp101	XP_005041670.1	Uncharacterised protein similar to Ovalbumin-related protein Y-like	Ovalbumin-related protein Y	Ficedula albicollis	101810353	LOC101810353	2	53	53	51	74.1	Y	39	113			04.02						18.02.01							41.05.04					70.27.01
ap118	cyaCae19935	NA	XP_005240037.1	PREDICTED: BPI fold-containing family B, member 3	BPIFB3	Falco peregrinus	101924289	BPIFB3	1	1	1	1	5.8	N	9	10								16.09				32.05.03		36.25.16							70.03,70.27.01
ap119	cyaCae19965	yp102	XP_005524692.1	PREDICTED: Transcobalamin-2	TCN2	Pseudopodoces humilis	102100004	TCN2	1	4	4	4	14.7	Y	39	109	01.07,01.20.19							16.01,16.17,16.21.09		20.01.01,20.01.25		32.05.03									70.22,70.27.01
ap120	cyaCae20162	NA	XP_005532805.1	PREDICTED: Cell growth regulator with EF hand domain protein 1	CGREF1	Pseudopodoces humilis	102107016	CGREF1	1	3	3	3	19.4	Y	35	60				10.03.01				16.17.01				32.01	34.07		40.01.05						70.27.01
ap123	cyaCae21116	yp107	XP_005058650.1	PREDICTED: Apolipoprotein A-I isoform X1	APOA1	Ficedula albicollis	101814498	APOA1	1	14	14	14	40.9	Y	21	30	01.04.04,1.06.02,01.06.06,01.06.10						14.01,14.07.03	16.01.01,16.09,16.13	18.02.01	20.01.13,20.01.25,20.09.18	30.05.01,30.05.02,30.07		34.01.07,34.05.01,34.07.01,34.11.03,34.11.12	36.25.07,36.25.16			42.04	43.03.13	45.03.11	47.03.03,47.03.21	70.02,70.03,70.07,70.09,70.10,70.22,70.27.01
ap124	cyaCae2125	NA	XP_005519078.1	PREDICTED: Beta-galactosidase (EC:3.2.1.23)	Beta gal	Pseudopodoces humilis	102104867	LOC102104867	1	2	2	2	4.3	Y	13	16	01.05.02,01.05.03,01.05.09,1.06.02							16.01,16.13.01						36.25.07							70.03,70.08,70.10,70.25,70.27.01
ap125	cyaCae21422	NA	XP_005533818.1	PREDICTED: 4F2 cell-surface antigen heavy chain	4F2hc	Pseudopodoces humilis	102112839	LOC102112839	1	3	3	3	48.9	Y	39	97	01.05							16.01,16.03.03		20.01.01,20.01.07,20.03.02			34.05.01,34.11.10	36.25.16	40.01						70.02,70.03,70.10
ap126	cyaCae2158	yp109	XP_005519117.1	PREDICTED: Acyloxyacyl hydrolase (neutrophil)	AOAH	Pseudopodoces humilis	102111626	AOAH	2	15	15	15	26.5	Y	39	113	01.06													36.25.16							70.27.01
ap127	cyaCae2330	yp111	XP_005526518.1	PREDICTED: Ovalbumin-like	Ovalbumin	Pseudopodoces humilis	102112011	LOC102112011	1	51	49	49	99.7	Y	39	113			04.02					16.17.01	18.02.01	20.01.01,20.09.18		32.05	34.01,34.11.03	36.25.07		41.05.04					70.27.01,70.03,70.07
ap128	cyaCae2513	NA	XP_005518860.1	PREDICTED: Tissue factor pathway inhibitor 2	TFPI2	Pseudopodoces humilis	102099679	TFPI2	1	4	4	4	18.4	Y	37	94									18.02.01				34.11.05,34.11.13	36.25.16			42.27.01				70.27.01
ap129	cyaCae2807	NA	XP_005517192.1	PREDICTED: Syntenin-1	SDCBP	Pseudopodoces humilis	102101690	SDCBP	1	2	2	2	9.8	N	13	14	01.04.04			10.03.01			14.04,14.13.01	16.01.01,16.09	18.02.01,18.02.07		30.01.05,30.05.01,30.07		34.03.01,34.05.01		40.01.03		42.04.03		45.03.09		70.02.01,70.03,70.04,70.06.03,70.07,70.10.05,70.10.06,70.27.01
ap130	cyaCae2864	NA	XP_005517503.1	PREDICTED: Piezo-type mechanosensitive ion channel component 2	PIEZO2	Pseudopodoces humilis	102109940	PIEZO2	2	1	1	1	0.9	Y	38	86										20.01.01,20.03.01			34.01,34.11.05	36.25.01							70.02
ap131	cyaCae2893	yp112	XP_005041949.1	PREDICTED: Transthyretin-like isoform X1	Transthyretin	Ficedula albicollis	101811319	LOC101811319	1	4	4	4	22.5	N	9	10	01.03.01,01.06,1.07						14	16.01,16.22	18.02.07	20.01.25,20.01.28	30.01.09						42.27.01				70.03,70.27.01
ap132	cyaCae2894	yp113	XP_005517255.1	PREDICTED: Transthyretin-like isoform X1	Transthyretin	Pseudopodoces humilis	102112157	LOC102112157	1	2	2	2	21.9	N	8	10	01.03.01,01.06,1.07						14	16.01,16.22	18.02.07	20.01.25,20.01.28	30.01.09						42.27.01				70.03,70.27.01
ap133	cyaCae293	yp114	XP_005516807.1	PREDICTED: Vitelline membrane outer layer protein 1 homolog	VMO1	Pseudopodoces humilis	102109514	LOC102109514	1	7	7	7	38.3	Y	39	113																					70.27.01			99
ap134	cyaCae3013	yp115	XP_005516996.1	PREDICTED: Ectonucleotide pyrophosphatase/phosphodiesterase family member 2 isoform X1 (EC:3.1.4.39)	ENPP2	Pseudopodoces humilis	102114269	ENPP2	1	27	27	27	36.3	Y	39	113	01.03,01.04,01.06.02			10.01.05			14.07.03	16.01,16.03,16.05,16.17.01,16.17.09		20.09.18	30.05.02		34.05.01,34.11.03	36.25.16		41.05.16			45.03.05	47.03.03	70.02,70.27.01
ap135	cyaCae345	NA	XP_002188357.2	PREDICTED: Dipeptidyl peptidase 1 (Cathepsin C) (EC:3.4.14.1)	CTSC	Taeniopygia guttata	100230748	CTSC	1	4	4	4	8.3	Y	30	69							14.01,14.13	16.01	18.02.01	20.09.07			34.11.03	36.25.16	40.10.02,40.20						70.05,70.07,70.08,70.09,70.10.06,70.25,70.27.01
ap136	cyaCae354	NA	XP_002188561.1	PREDICTED: Lysosomal Pro-X carboxypeptidase (EC:3.4.16.2)	PRCP	Taeniopygia guttata	100223016	PRCP	1	3	3	3	6.1	N	15	22							14.13	16.01			30.01.09,30.07	32.01.01	34.01.04,34.11.13	36.25.16		41.05.16					70.02,70.25
ap137	cyaCae3570	yp117	XP_005518198.1	PREDICTED: Elongation factor 1-alpha 1	EEF1A1	Pseudopodoces humilis	102111321	EEF1A1	2	3	3	3	8.9	Y	16	19	01.03.01,01.04			10.01.09	11.02.03	12.04.02	14.07.09	16.01,16.03.03,16.19.05	18.02.01		30.05.01		34.11		40.10		42.10.03				70.02,70.03,70.04.03,70.10.07,70.27.01	73.03.13
ap138	cyaCae3706	yp119	XP_005521976.1	PREDICTED: Apolipoprotein B-100	APOB	Pseudopodoces humilis	102099389	APOB	1	308	308	308	67.1	Y	39	108	01.06.06,01.06.10						14.07	16.01.01,16.09,16.05		20.01.10,20.01.13,20.09.18			34.01.07,34.05.01,34.11.03,34.11.10	36.25.16		41.01.01,41.03.02,41.03.03,41.05.01,41.05.04,41.05.13,41.05.25	42.02	43.03.13	45.03.17	47.03.01,47.03.03	70.02,70.03,70.07,70.22,70.27.01
ap139	cyaCae3915	yp120	XP_005523293.1	PREDICTED: Cystatin-like	Cystatin	Pseudopodoces humilis	102099573	LOC102099573	1	7	7	7	57.1	Y	39	113								16.01	18.02.01												70.27.01
ap140	cyaCae393	yp121	XP_005531065.1	PREDICTED: Ovostatin-like	Ovostatin	Pseudopodoces humilis	102110660	LOC102110660	1	30	30	30	21	Y	39	113									18.02.01												70.27.01
ap141	cyaCae394	yp122	XP_005427453.1	PREDICTED: Alpha-2-macroglobulin	A2M	Geospiza fortis	102034966	A2M	1	18	18	18	13.7	Y	39	113								16.01.01	18.02.01		30.07			36.25.16	40.10			43.03.01			70.03,70.27.01
ap142	cyaCae3958	yp123	XP_005525531.1	PREDICTED: Proteasome activator complex subunit 4	PSME4	Pseudopodoces humilis	102106443	PSME4	1	1	1	1	0.4	Y	34	72	01.01.13			10.01.05,10.01.09,10.03.01	11.04.03		14.07.05,14.13.01	16.01,16.19.03	18.02.01		30.01.05,30.05.01,30.05.02,30.07	32.01		36.25.16		41.05.25		43.03.07			70.03,70.07,70.10.06,70.10.09
ap143	cyaCae3967	NA	XP_005525515.1	PREDICTED: EGF containing fibulin-like extracellular matrix protein 1	EFEMP1	Pseudopodoces humilis	102103619	EFEMP1	1	2	2	2	5.1	Y	22	26				10.01.09	11.02.03		14.07.03	16.01.01,16.17.01	18.02.07		30.05.01		34.05,34.07	36.25.01	40.02.03		42.10.03	43.03.19		47.03.02	70.27.01
ap144	cyaCae400	yp124	XP_003202662.1	PREDICTED: Alpha-2-macroglobulin-like protein 1-like	A2M	Meleagris gallopavo	100542931	LOC100542931	1	108	108	108	57.7	Y	39	113								16.01.01	18.02.01		30.07			36.25.16	40.10			43.03.01			70.03,70.27.01
ap145	cyaCae4071	NA	XP_002191623.2	PREDICTED: Latent transforming growth factor beta-binding protein 1	LTBP1	Taeniopygia guttata	100232161	LTBP1	1	4	4	4	3.9	Y	26	44							14.07	16.01,16.17.01			30.05.01				40.01.05					47.03.03	70.07,70.27.01
ap146	cyaCae4107	NA	XP_005043423.1	PREDICTED: Afadin isoform X1	MLLT4	Ficedula albicollis	101818644	MLLT4	1	1	1	1	0.6	Y	27	48							14.04	16.01	18.02.01		30.01		34.07				42.06.04		45.03.11		70.02,70.03,70.06.04,70.10.06,70.10.09
ap147	cyaCae4109	NA	XP_005527009.1	PREDICTED: Ribonuclease T2 isoform X1 (EC:3.1.27.-)	RNASET2	Pseudopodoces humilis	102105377	RNASET2	1	6	6	6	24.7	Y	34	78	01.03.16							16.03.03						36.25.16							70.07,70.27.01
ap150	cyaCae4325	NA	XP_005154769.1	PREDICTED: Mannosyl-oligosaccharide 1,2-alpha-mannosidase IA (EC:3.2.1.113)	MAN1A1	Melopsittacus undulatus	101879514	MAN1A1	1	2	2	2	5.8	Y	15	19	01.05.02,01.05.03						14.07.02	16.17.01													70.03,70.07,70.08
ap151	cyaCae4332	NA	XP_005043917.1	PREDICTED: Laminin, subunit alpha 2	LAMA2	Ficedula albicollis	101806802	LAMA2	1	1	1	1	0.3	Y	39	95								16.01.01					34.03.01,34.05.01,34.07		40.01.03	41.05.04,41.05.13	42.27.01		45.03.12	47.03.01	70.02,70.27.01
ap152	cyaCae4507	yp128	XP_005533090.1	PREDICTED: Clusterin	CLU	Pseudopodoces humilis	102114150	CLU	2	16	16	16	34.8	Y	39	113	01.02.02,01.04,01.06,01.08.03				11.02.03	12.07	14.01,14.10,14.13	16.01.01,16.19.03	18.02.01	20.01.10,20.09.18	30.01.05,30.07		34.01.07,34.11.10	36.25.16	40.01,40.10.02			43.03.11	45.03		70.03,70.07,70.08,70.09,70.10,70.16,70.27.01
ap153	cyaCae4576	NA	GALHOMG00000030917_1	NA	NA		NA	NA	1	2	2	2	33.3	Y	39	113																								99
ap154	cyaCae4587	yp129	XP_005528842.1	PREDICTED: Cathepsin B (EC:3.4.22.1)	CTSB	Pseudopodoces humilis	102102206	CTSB	1	2	2	2	7.8	N	12	15							14.13	16.01	18.02.01				34.11.03	36.25.16	40.10.02	41.05.25			45.03.09		70.10.07,70.16,70.25,70.27.01
ap155	cyaCae4589	NA	XP_005044490.1	PREDICTED: Gallinacin 12-like	Gallinacin 12	Ficedula albicollis	101815465	LOC101815465	1	1	1	1	24.7	Y	11	13												32.05	34.11.10	36.25.16							70.27.01
ap156	cyaCae4590	NA	XP_005528841.1	PREDICTED: Gallinacin 11-like	Gallinacin 11	Pseudopodoces humilis	102102029	LOC102102029	1	5	5	5	64.4	Y	39	113												32.05	34.11.10								70.27.01
ap158	cyaCae4755	yp134	XP_005518436.1	PREDICTED: Plasminogen-like (EC:3.4.21.7)	Plasminogen	Pseudopodoces humilis	102104141	LOC102104141	2	17	17	16	27	Y	13	15							14.01,14.13	16.01.01,16.02					34.05.01,34.07,34.11.13	36.25.16	40.01.05	41.05.15	42.27.03	43.03.05	45.03.12	47.03.03	70.02,70.27.01
ap159	cyaCae4779	yp135	XP_005518412.1	PREDICTED: Pantetheinase-like [Vascular non-inflammatory molecule 1 (EC:3.5.1.92)]	Vanin-1	Pseudopodoces humilis	102100467	LOC102100467	1	9	9	5	24.7	Y	39	103	01.02.02,01.07						14.07.01					32.01.01	34.05,34.07.01	36.25.16	40.10.02						70.02,70.27.01
ap160	cyaCae4780	NA	XP_005518694.1	PREDICTED: Vascular non-inflammatory molecule 3 (EC:3.5.1.92)	Vanin-3	Pseudopodoces humilis	102102180	LOC102102180	1	6	2	2	15.1	Y	37	81	01.02.02,01.07						14.07.01														70.02,70.27.01
ap161	cyaCae4874	yp136	XP_005517910.1	PREDICTED: Epididymis-specific alpha-mannosidase (EC:3.2.1.24)	MAN2B2	Pseudopodoces humilis	102105905	MAN2B2	1	16	16	16	18.7	Y	39	113	01.05.02,01.05.03						14.07.02	16.13,16.17								41.05.25					70.27.01
ap163	cyaCae4955	NA	XP_005045037.1	PREDICTED: Serine peptidase inhibitor, Kazal type 2 isoform X1	SPINK2	Ficedula albicollis	101816565	LOC101816565	1	1	1	1	8.3	Y	39	104								16.01	18.02.01	20.09.16						41.05.01,41.05.25					70.25,70.27.01
ap164	cyaCae4982	yp138	XP_005517627.1	PREDICTED: Fibrinogen beta chain	FGB	Pseudopodoces humilis	102105105	FGB	1	4	4	4	11.7	Y	9	10	01.08.04						14.01,14.07.11,14.10	16.01.01	18	20.09.16	30.07	32.05	34.01.01,34.07.01,34.07.02,34.11.03,34.11.13	36.25.16	40.10.02		42.27.01			47.03.03	70.02,70.03,70.27.01
ap165	cyaCae4983	yp139	XP_005517628.1	PREDICTED: Fibrinogen alpha chain	FGA	Pseudopodoces humilis	102105286	FGA	1	11	11	11	21.7	Y	14	15	01.08.04						14.07.11,14.10	16.01.01,16.17	18	20.09.16	30.07	32.05	34.01.01,34.07.01,34.07.02,34.11.13	36.25.16	40.10.02		42.27.01			47.03.03	70.02,70.03,70.07,70.27.01
ap166	cyaCae4984	yp140	XP_005415643.1	PREDICTED: Fibrinogen gamma chain	FGG	Geospiza fortis	102044670	FGG	1	6	6	6	17	N	12	13	01.08.04						14.04,14.07.11,14.10	16.01.01,16.17	18	20.01.10,20.09.16	30.07		34.01.01,34.07.01,34.07.02,34.11.13	36.25.16	40.10.02		42.27.01			47.03.03	70.02,70.03,70.07,70.27.01
ap167	cyaCae5032	yp141	XP_005045228.1	PREDICTED: N(4)-(beta-N-acetylglucosaminyl)-L-asparaginase (EC:3.5.1.26)	AGA	Ficedula albicollis	101817078	AGA	1	8	8	8	29.3	Y	39	113	01.01.06,01.05.03,01.05.09						14.07.02,14.07.11,14.13														70.07,70.25,70.27.01
ap169	cyaCae5483	NA	XP_005436764.1	PREDICTED: Insulin-like growth factor-binding protein 7	IGFBP7	Falco cherrug	102059002	IGFBP7	1	5	5	5	24.3	Y	32	52	01.06.10						14.07	16.01				32.01.05	34.07,34.11.03,34.11.09		40.01.05	41.05.02					70.07,70.27.01
ap170	cyaCae5586	NA	XP_005532233.1	PREDICTED: Ankyrin-2	Ank2	Pseudopodoces humilis	102111847	Ank2	1	1	1	1	0.2	Y	22	39							14.01,14.04	16.01	18.02.10	20.01.01,20.09.07	30.01.09		34.01.01,34.11.03	36.25.09		41.05.13	42.04	43.03.13	45.03.17	47.03.01	70.02.01,70.03,70.04,70.06,70.27.01		75.03.12
ap172	cyaCae574	yp145	XP_005039941.1	PREDICTED: N-acetylglucosamine-6-sulfatase (EC:3.1.6.14)	GNS	Ficedula albicollis	101808967	GNS	1	3	3	3	6	Y	16	21	01.02.03,01.05.03,01.05.09							16.01,16.17													70.25,70.27.01
ap173	cyaCae5920	yp147	XP_005531794.1	PREDICTED: Serum albumin	ALB	Pseudopodoces humilis	102106765	ALB	1	49	49	49	77.7	Y	39	110	01.06.10		04.02				14.01,14.07	16.01,16.03.01,16.09,16.13.03,16.15,16.17.09,16.21.17,16.25		20.01.01,20.01.03,20.09.18		32.01.11,32.07.07	34.01		40.10.02,40.10.90		42.16				70.03,70.07,70.08,70.10,70.27.01	73.03.13
ap174	cyaCae5922	NA	XP_005429112.1	PREDICTED: Ankyrin repeat domain-containing protein 17	ANKRD17	Geospiza fortis	102032574	ANKRD17	1	1	1	1	0.3	Y	39	113				10.01.03,10.01.11,10.03.01				16.01,16.03.03			30.01.05,30.07	32.05	34.11.10	36.25.16					45.03.12	47.03.03	70.03,70.10.03,70.10.05
ap176	cyaCae6007	yp149	XP_005417655.1	PREDICTED: Epididymal secretory protein E1	NPC2	Geospiza fortis	102039222	NPC2	1	4	4	4	19.9	Y	39	105	01.06.06							16.01,16.13		20.01.13			34.01.07,34.11.10								70.07,70.25,70.27.01
ap179	cyaCae6231	yp154	XP_002200214.1	PREDICTED: Alpha-1-antitrypsin-like	Alpha-1-antitrypsin-like	Taeniopygia guttata	100228673	LOC100228673	1	18	18	18	48.3	Y	39	113							14.07	16.01	18.02.01	20.09.07			34.11.13	36.25.16							70.07,70.08,70.09,70.27.01
ap180	cyaCae636	NA	XP_005519460.1	PREDICTED: Neurotensin/neuromedin N	NTS	Pseudopodoces humilis	102110126	NTS	2	2	2	2	15.9	Y	14	19								16.01	18.02.07	20.09.07	30.05.02			36.25.16						47.03.03	70.09,70.27.01
ap181	cyaCae6456	yp155	XP_005047143.1	PREDICTED: Prothrombin isoform X1 (EC:3.4.21.5)	F2	Ficedula albicollis	101811384	F2	2	17	17	17	30.1	N	9	10	01.06.10						14.04,14.07.03,14.07.09,14.07.11,14.13	16.01.01,16.05,16.17.01	18.02.01,18.02.05,18.02.07	20.09.07	30.05.01,30.07	32.01.01,32.05	34.01.01,34.05.01,34.11.13	36.25.16	40.01.03,40.02.03	41.05.13					70.02,70.07,70.08,70.27.01
ap182	cyaCae6463	NA	XP_005522517.1	PREDICTED: Midkine (neurite growth-promoting factor 2)	MDK	Pseudopodoces humilis	102100295	MDK	1	1	1	1	10.6	Y	9	11				10.03	11.02.03			16.03.01,16.05	18.02.07		30.05.02	32.01	34.05.01,34.11.03	36.20.18,36.25.03,36.25.07,36.25.16	40.02.03,40.10.02	41.05.13		43.03.13	45.03.17	47.03.01,47.03.21	70.03,70.27.01
ap183	cyaCae6566	NA	XP_005520393.1	PREDICTED: Neuroendocrine protein 7B2	SCG5	Pseudopodoces humilis	102102119	SCG5	1	4	4	4	26.6	Y	38	63							14.01,14.07.11	16.01,16.19.05	18.02.01	20.01.10,20.09.16	30.05.02			36.25.07							70.27.01
ap184	cyaCae6750	NA	XP_005046603.1	PREDICTED: Zona pellucida sperm-binding protein 1 isoform X1	ZP1	Ficedula albicollis	101815400	ZP1	1	9	9	9	14.8	Y	36	66																41.01.01,41.03.02,41.05.01					70.02,70.08,70.27.01
ap185	cyaCae6783	NA	XP_005531828.1	PREDICTED: Catalase (EC:1.11.1.6)	CAT	Pseudopodoces humilis	102112964	CAT	1	14	14	14	27.5	Y	39	92	01.01.05,01.06.06	02.13.03		10.03	11.02.03		14.01,14.10	16.01.01,16.17,16.21.01,16.21.07	18.02.09		30.01.05,30.07	32.01.01,32.01.13,32.05.01,32.07.07	34.11.01,34.11.03		40.10.02,40.20			43.03.17	45.03.05	47.03.07	70.02,70.03,70.06.03,70.07,70.08,70.16.03,70.19,70.25,70.27.01
ap186	cyaCae6869	yp157	XP_005522629.1	PREDICTED: Mucin-6	MUC6	Pseudopodoces humilis	102104641	MUC6	1	36	36	36	27.5	Y	39	113							14.10	16.01,16.16				32.05	34.01.07,34.11.12	36.25.16	40.01.03				45.03.09		70.27.01
ap187	cyaCae6871	yp158	XP_005522416.1	PREDICTED: Mucin-5B	MUC5B	Pseudopodoces humilis	102114478	MUC5B	1	119	119	119	57.7	Y	39	113								16.01				32.05	34.01.07,34.11.12								70.27.01
ap188	cyaCae6877	yp159	XP_005522408.1	PREDICTED: Cathepsin D (EC:3.4.23.5)	CTSD	Pseudopodoces humilis	102113116	CTSD	1	6	6	6	20.2	Y	37	67							14.13	16.01						36.25.16	40.10	41.05.25					70.02.01,70.25,70.27.01
ap189	cyaCae6885	NA	XP_005522397.1	PREDICTED: Insulin-like growth factor II	IGF2	Pseudopodoces humilis	102111387	IGF2	1	2	2	2	11.7	Y	39	108	01.05.02,01.05.25			10.01.09,10.03.01	11.02.03		14.07.03	16.01.01	18.02.01,18.02.07		30.01.05,30.01.09,30.05.01,30.05.02,30.07			36.25.16	40.01.05,40.02.03	41.05.04,41.05.17	42.10.03	43.03.05,43.03.07	45.03.05	47.03.15,47.03.17	70.02,70.27.01
ap190	cyaCae6914	yp161	XP_002198408.2	PREDICTED: Nucleobindin-2	NUCB2	Taeniopygia guttata	100220031	NUCB2	1	19	19	19	49.8	Y	39	113								16.01,16.03.01,16.17.01			30.07		34.01.01	36.25.16		41.05.17					70.02,70.03,70.07,70.08,70.10.05,70.27.01
ap191	cyaCae6921	NA	XP_005531617.1	PREDICTED: Dickkopf-related protein 3	DKK3	Pseudopodoces humilis	102105272	DKK3	3	10	10	10	44.5	Y	39	113	01.06.06				11.02.03			16.03.01	18.02.07		30.01.09,30.05.01,30.05.02,30.07				40.01	41.05.19,41.05.21				47.03.02,47.03.21	70.27.01
ap192	cyaCae7048	yp163	XP_005048205.1	PREDICTED: Uncharacterized protein	LOC101819366	Ficedula albicollis	101819366	LOC101819366	1	5	5	5	27.9	Y	27	46																								99
ap194	cyaCae7312	NA	ENSTGUP00000017917	ZP domain protein	ZP domain protein	Taeniopygia guttata	ENSTGUP00000017917	ENSTGUP00000017917	1	3	3	3	23.1	Y	39	101																								99
ap197	cyaCae7677	yp169	XP_005501817.1	PREDICTED: Secreted frizzled-related protein 3	FRZB	Columba livia	102091736	FRZB	1	6	6	6	39.8	Y	39	113								16.01			30.05.02,30.07				40.01.03,40.10.02	41.05.04		43.03	45.03.05	47.03.01,47.03.02,47.03.17	70.27.01
ap198	cyaCae7946	NA	XP_005519693.1	PREDICTED: Glycerol-3-phosphate dehydrogenase 1-like protein (EC:1.1.1.8)	GPDC	Pseudopodoces humilis	102105356	LOC102105356	1	3	3	3	10	Y	35	61	01.05.07,01.06.02	02.01.03,02.01.15,02.13						16.01,16.21.07					34.11.03								70.03,70.16
ap199	cyaCae8007	NA	XP_005520006.1	PREDICTED: RNA binding motif protein 43	RBM43	Pseudopodoces humilis	102111751	RBM43	1	1	1	1	3.8	Y	39	112								16.03.03
ap200	cyaCae8118	NA	XP_005531381.1	PREDICTED: Proteoglycan 4	PRG4	Pseudopodoces humilis	102107266	PRG4	1	1	1	1	0.9	Y	13	18								16.05		20.09.18	30.05			36.25.16	40.01						70.27.01
ap202	cyaCae8144	NA	XP_005528766.1	PREDICTED: Tenascin-R isoform X2	TNR	Pseudopodoces humilis	102104056	TNR	1	19	19	19	17.2	Y	39	112													34.03.01,34.05.01,34.07.01	36.25.01,36.25.03	40.01.03	41.05.13	42.27.01				70.02.01,70.27.01
ap203	cyaCae8163	yp173	XP_005049937.1	PREDICTED: Sulfhydryl oxidase 1 (EC:1.8.3.2)	QSOX1	Ficedula albicollis	101807586	QSOX1	1	26	26	26	49.6	Y	39	113	01.02.03						14.01,14.07.03,14.13						34.01		40.10						70.07,70.08,70.27.01
ap204	cyaCae8317	NA	NP_001186694.1	15 kDa selenoprotein precursor	SEP15	Taeniopygia guttata	100190318	SEP15	1	2	2	2	15.4	N	11	13							14.01						34.01								70.07
ap205	cyaCae8327	yp174	ENSTGUP00000006750	Vitellogenin-2	VIT2	Taeniopygia guttata	751977	VIT2	1	156	156	155	73.8	Y	38	95			04.01							20.01.01,20.01.13		32.05				41.05.25
ap206	cyaCae8328	yp175	XP_005521074.1	PREDICTED: Vitellogenin-2-like	VIT2	Pseudopodoces humilis	102111702	LOC102111702	1	99	98	98	60.4	Y	39	86			04.01							20.01.01,20.01.13		32.05				41.05.25
ap208	cyaCae8482	NA	XP_005050108.1	PREDICTED: Non-specific lipid-transfer protein isoform X1 (EC:2.3.1.176)	SCP2	Ficedula albicollis	101820874	SCP2	1	4	4	4	5.6	Y	38	73	01.06.05,01.06.06,01.06.10						14.04	16.01.01,16.09,16.13.03		20.01.13							42.19			47.03.07	70.03,70.10.06,70.16,70.19
ap209	cyaCae8535	yp178	XP_005521173.1	PREDICTED: Riboflavin-binding protein	RBP	Pseudopodoces humilis	102112288	LOC102112288	1	12	12	12	56.2	Y	39	113								16.17.09,16.21		20.01.01,20.01.25		32.05
ap210	cyaCae8574	NA	XP_005521115.1	PREDICTED: Type III endosome membrane protein TEMP	TEMP	Pseudopodoces humilis	102102677	LOC102102677	1	3	3	3	11.8	Y	19	25										20.09.07											70.02,70.22
ap211	cyaCae8587	yp179	XP_005050296.1	PREDICTED: Vitellogenin-1-like	VIT1	Ficedula albicollis	101819299	LOC101819299	1	134	134	134	64.1	Y	39	112			04.01							20.01.01,20.01.13		32.05				41.05.25
ap214	cyaCae8707	NA	ENSGALP00000015400_1	Serpin peptidase inhibitor, clade I (neuroserpin), member 1	SERPINI1	Gallus gallus	425002	SERPINI1	1	5	5	5	11.5	Y	39	108									18.02.01				34.07			41.05.13				47.03.01	70.09,70.27.01
ap217	cyaCae8765	yp185	XP_005525105.1	PREDICTED: Alpha-2-HS-glycoprotein	AHSG	Pseudopodoces humilis	102110146	AHSG	2	8	8	8	25.6	Y	39	76	01.04.04						14.07		18.02.01	20.01.01,20.09.18	30.05.01,30.07			36.25.16		41.05.01,41.05.13,41.05.17			45.03.05	47.03.01,47.03.17	70.07,70.08,70.27.01
ap218	cyaCae8841	yp186	XP_005527150.1	PREDICTED: Apolipoprotein D	APOD	Pseudopodoces humilis	102099166	APOD	1	6	6	6	34.4	Y	39	113	01.05.02,01.06							16.01,16.09,16.13		20.01.13,20.03,20.09.01	30.07	32.01.01	34.07.02,34.11.03	36.25.16	40.20	41.05.13,41.05.16		43.03.13	45.03.12	47.03.01,47.03.03	70.07,70.10,70.27.01
ap219	cyaCae8853	NA	XP_005527171.1	PREDICTED: Procollagen-lysine, 2-oxoglutarate 5-dioxygenase 2 (EC:1.14.11.4)	PLOD2	Pseudopodoces humilis	102103019	PLOD2	1	14	14	14	22.1	Y	39	110	01.01.06						14.07.02,14.07.09	16.17.09,16.21				32.01					42.04				70.07
ap22	cyaCae0	NA	XP_005516475.1	PREDICTED: Progesterone-induced-blocking factor 1 isoform X1	PIBF	Pseudopodoces humilis	102099308	PIBF1	1	1	1	1	1.4	Y	27	48	01.20.70			10.03.01,10.03.04			14.07.03	16.01.01			30.01.05			36.25.16	40.02.03		42.04.05				70.03,70.04,70.05,70.10.06,70.27.01
ap220	cyaCae8913	yp189	XP_005529628.1	PREDICTED: Vitamin K-dependent protein C isoform X1 (EC:3.4.21.69)	PROC	Pseudopodoces humilis	102100991	PROC	1	6	6	6	19.7	Y	19	23							14.07.09,14.07.11,14.13	16.01,16.17.01		20.09.07			34.05.01,34.11.13	36.25.16	40.10.02				45.03.11	47.03.11	70.07,70.08,70.27.01
ap221	cyaCae8949	yp190	ENSAPLG00000015785	Ovotransferrin	Ovotransferrin	Anas platyrhynchos	101795303	LOC101795303	1	69	69	69	49.4	Y	39	113								16.01,16.17.09		20.01.01		32.01.01,32.05	34.01.01,34.11.03	36.25.16							70.27.01
ap223	cyaCae9083	NA	XP_005522800.1	PREDICTED: Golgi membrane protein 1 isoform X1	GOLM1	Pseudopodoces humilis	102104703	GOLM1	1	2	2	2	6.1	N	11	14	01.06.10						14.07	16.01									42.10				70.02,70.07,70.08,70.27
ap224	cyaCae9087	NA	XP_005522700.1	PREDICTED: Phosphoserine aminotransferase 1	PSAT1	Pseudopodoces humilis	102102937	PSAT1	1	1	1	1	2.7	N	21	25	01.01.09,01.02.02,01.07.01																				70.03
ap226	cyaCae9382	yp191	XP_005436982.1	Uncharacterized protein similar to Avidin	Avidin	Falco cherrug	102052590	LOC102052590	1	7	7	7	12.1	Y	39	106								16.21.15				32.05		36.25.16							70.27.01
ap228	cyaCae9438	NA	XP_005528183.1	PREDICTED: Peroxisomal multifunctional enzyme type 2	HSD17B4	Pseudopodoces humilis	102109547	HSD17B4	1	13	13	13	19.6	Y	38	81	01.06.05,01.06.06	02.25						16.01.01										43.03.17	45.03.05,45.03.09,45.03.15		70.16,70.19
ap229	cyaCae9441	NA	XP_005430407.1	PREDICTED: Aminopeptidase Q-like (EC:3.4.11.-)	AP-Q	Geospiza fortis	102038090	LOC102038090	1	3	3	3	5	Y	14	16							14.13	16.02,16.17			30.01		34.11.13								70.02,70.03
ap23	cyaCae10058	NA	XP_002197624.2	PREDICTED: Hyaluronan and proteoglycan link protein 3	HAPLN3	Taeniopygia guttata	100232176	HAPLN3	1	9	9	9	20.3	Y	39	112								16.05					34.07			41.05.13	42.27.01			47.03.01,47.03.17	70.27.01
ap231	cyaCae9809	NA	XP_005530987.1	PREDICTED: Lipoprotein lipase-like (EC:3.1.1.34)	LPL	Pseudopodoces humilis	102111905	LOC102111905	1	2	2	2	7.4	N	10	16	01.06.02,01.06.05		04.01					16.01.01,16.05,16.09				32.01.06	34.01.07,34.11.03,34.11.09	36.25.16							70.02,70.27.01
ap232	cyaCae9848	NA	XP_005522678.1	PREDICTED: Cathepsin L1 (EC:3.4.22.15)	CTSL	Pseudopodoces humilis	102099328	CTSL	1	4	4	4	16.3	Y	39	111							14.13	16.01					34.11.03	36.25.16	40.10.02	41.05.25		43.03.04			70.10,70.25,70.27.01
ap233	cyaCae9901	NA	ENSGALP00000011601_1	Proprotein convertase PACE4	PACE4	Gallus gallus	395454	PCSK6	2	10	10	10	13.1	Y	35	78	01.05,01.06,01.08.03						14.07.11,14.13	16.01,16.05		20.09.16	30.05.01,30.07					41.05.19					70.02,70.07,70.08,70.27.01
ap234	cyaCae9959	NA	XP_005521745.1	PREDICTED: Furin (EC:3.4.21.75)	FURIN	Pseudopodoces humilis	102101328	FURIN	1	4	4	4	5.2	Y	35	52	01.06,01.08.03,01.20.37						14.07.11,14.13	16.01,16.02,16.17	18.02.01	20.09.07,20.09.16	30.05.01,30.07	32.10		36.25.16	40.01	41.05.04	42.27.01	43.03.04			70.02.01,70.07,70.08,70.09,70.22,70.27.01
ap235	cyaCae997	NA	XP_005524065.1	PREDICTED: Complement C1r subcomponent (EC:3.4.21.41)	C1R	Pseudopodoces humilis	102111934	C1R	1	1	1	1	2.7	N	9	10							14.07.11,14.13	16.01,16.17.01						36.25.16							70.27.01
ap25	cyaCae1022	yp19	XP_005016802.1	PREDICTED: Glyceraldehyde-3-phosphate dehydrogenase (EC:1.2.1.12)	GAPDH	Anas platyrhynchos	101803965	GAPDH	1	5	5	5	20	N	9	10	01.05.02,01.08.03	02.01				12.07	14.01,14.07	16.01,16.21.07	18.02.01			32.05	34.11.10	36.25.16	40.10.02		42.04.05	43.03.13			70.02,70.03,70.04.05,70.10.05,70.27.01
ap27	cyaCae10258	NA	XP_005521399.1	PREDICTED: Beta-2-microglobulin	B2M	Pseudopodoces humilis	102105794	B2M	1	6	6	6	55	Y	39	109							14.01	16.01	18.02.07	20.01.01,20.09.18	30.05.01	32.05	34.01,34.11.03,34.11.10	36.25.16	40.02.03,40.10.02			43.03.07,43.03.13			70.02,70.03,70.06.03,70.07,70.08,70.27.01
ap28	cyaCae10262	NA	XP_005051882.1	PREDICTED: Peptidyl-prolyl cis-trans isomerase B (EC:5.2.1.8)	PPIB	Ficedula albicollis	101815932	PPIB	1	7	7	7	29.4	Y	39	110							14.01,14.07	16.01,16.03.03							40.01.05	41.05.17					70.06.03,70.07,70.10
ap29	cyaCae10308	NA	XP_005233695.1	PREDICTED: Golgi apparatus protein 1	GLG1	Falco peregrinus	101919238	GLG1	1	10	10	10	9.9	Y	39	101							14.07	16.01.01			30.05.01,30.07		34.05.01	36.25.16		41.05.17		43.03.19			70.02,70.08,70.27.01
ap30	cyaCae10338	NA	XP_005532012.1	PREDICTED: Carbohydrate sulfotransferase 4 (EC:2.8.2.-)	Carbohydrate sulfotransferase 4	Pseudopodoces humilis	102114568	LOC102114568	2	4	4	4	12.2	Y	14	18	01.02.03,01.05.09						14.07.02,14.07.09				30.01		34.05,34.07	36.25.16							70.08,70.09
ap33	cyaCae10686	yp28	XP_005522124.1	PREDICTED: Plexin A1	PLXNA1	Pseudopodoces humilis	102109594	PLXNA1	1	2	2	2	1.1	Y	39	110											30.05.02		34.05.01			41		43.03.13	45.03.12	47.03.09	70.02
ap34	cyaCae10706	NA	XP_005522257.1	PREDICTED: Dystroglycan	Dystroglycan	Pseudopodoces humilis	102100530	LOC102100530	1	4	4	4	5.6	Y	34	62							14.07.02,14.13	16.01,16.17.01	18.02.01	20.09.01	30.01.05,30.05.02,30.07		34.05.01,34.07.02,34.11.03,34.11.05	36.25.16	40.20	41.05.04,41.05.13	42.04,42.06.04,42.27.01	43.03.11	45.03.09,45.03.12	47.03.01,47.03.09,47.03.21	70.02.01,70.03,70.04,70.06.03,70.06.04,70.07,70.08,70.10.06,70.27.01		75.03.12
ap35	cyaCae1089	yp29	XP_005038634.1	PREDICTED: Apovitellenin 1-like	Apovitellenin 1	Ficedula albicollis	101821229	LOC101821229	1	10	10	10	47.1	Y	19	26	01.06		04.01						18.02.01												70.27
ap38	cyaCae11091	yp33	XP_002194461.2	PREDICTED: Ovoinhibitor-like	Ovoinhibitor	Taeniopygia guttata	100223312	LOC100223312	2	25	25	25	39.8	Y	39	113								16.01	18.02.01,18.02.10			32.05	34.11.03	36.25.07							70.27.01
ap39	cyaCae11094	NA	XP_005523685.1	PREDICTED: Serine protease inhibitor Kazal-type 6-like similar to Ovomucoid	Ovomucoid	Pseudopodoces humilis	102105488	LOC102105488	1	4	4	4	33.6	Y	39	113								16.01,16.13	18.02.01			32.05	34.11.03								70.07,70.27.01
ap40	cyaCae11134	NA	XP_005523641.1	PREDICTED: Glutathione peroxidase 3 (EC:1.11.1.9)	GPX3	Pseudopodoces humilis	102113927	GPX3	1	1	1	1	11.1	Y	39	112							14.10	16.01,16.14				32.01.01,32.07.07	34.11.03								70.27.01
ap41	cyaCae11638	yp35	EOB00965.1;XP_005056351.1;EMC88546.1	PREDICTED: Actin	ACT	Anas platyrhynchos; Ficedula albicollis; Columba livia	101800437	ACT	3	8	8	1	25.6	Y	32	40	01.01.03			10.01.09			14.07.05	16.01,16.03.01,16.19.03			30.05.01		34.01,34.05	36.25.16			42.02,42.04,42.06,42.10.03			47.03.01	70.02,70.03,70.04.03,70.06.03,70.10.03,70.10.06,70.27	73.03.13
ap43	cyaCae11812	yp37	XP_004945584.1;NP_990284.1;ACH45553.1	PREDICTED: Ubiquitin	Ubiquitin	Gallus gallus; Gallus gallus; Taeniopygia guttata	396190	Ubiquitin	3	3	3	3	41	Y	38	77				10.01.05,10.03.01		12.01.01,12.04	14.13.01	16.01,16.03.03,16.17	18.02.01	20.09.18	30.05.01	32.01.09	34.01								70.03,70.10.06,70.10.07,70.27	73.03.13
ap44	cyaCae11979	yp39	XP_004176633.1	PREDICTED: Titin-like	Titin	Taeniopygia guttata	101232913	LOC102107962	2	5	5	5	23.9	Y	10	13	01.04			10.03.04			14.07.03	16.01,16.17.01,16.19.03	18.01.01,18.02.01	20.09.16	30.01.05		34.01.01,34.11.05	36.25.09		41.05.15	42.04.03,42.10.03	43.03.05	45.03.12		70.03,70.04.03,70.10.03,70.27.01		75.03.12
ap45	cyaCae12	yp40	XP_005531092.1	PREDICTED: Ovostatin-like	Ovostatin	Pseudopodoces humilis	102099843	LOC102099843	1	108	108	108	67.1	Y	39	113									18.02.01												70.27.01
ap47	cyaCae12096	yp41	XP_005534101.1	PREDICTED: Ly-6/neurotoxin-like protein 1	LYNX1	Pseudopodoces humilis	102108663	LOC102108663	1	9	9	9	72.9	Y	39	113								16.01.01	18.02.07		30.05.02					41.05.13		43.03.13			70.02,70.07
ap49	cyaCae12161	NA	XP_005014890.1	PREDICTED: POU domain, class 2, transcription factor 1-like	POU domain transcription factor 1	Anas platyrhynchos	101790852	LOC101790852	1	4	4	4	6.7	Y	39	113				10.01.09	11.02.03			16.01,16.03.01									42.10.03				70.07,70.10.06
ap50	cyaCae12162	yp44	XP_005055439.1	PREDICTED: Extracellular fatty acid-binding protein-like	FA binding protein	Ficedula albicollis	101817239	LOC101817239	1	3	3	3	13.9	Y	34	50	01.06									20.03
ap51	cyaCae12224	yp45	XP_005527256.1	PREDICTED: Alpha 1 acid glycoprotein 2	Alpha 1 acid glycoprotein	Pseudopodoces humilis	102101724	LOC102101724	1	3	3	3	15.5	Y	27	56										20.09.16				36.25.16	40.02.03						70.27.01
ap52	cyaCae12225	yp46	XP_005527257.1	PREDICTED: Alpha 1 acid glycoprotein-like isoform X3	Alpha 1 acid glycoprotein	Pseudopodoces humilis	102101910	LOC102101910	1	4	4	4	13.4	Y	39	113										20.09.16				36.25.16	40.02.03						70.27.01
ap54	cyaCae12368	NA	XP_005491999.1	PREDICTED: 78 kDa glucose-regulated protein	HSPA5	Zonotrichia albicollis	102066388	HSPA5	3	5	5	5	10.3	Y	36	62	01.04			10.03.03	11.02.03		14.01,14.04,14.07.05,14.07.07,14.10,14.13.01	16.01,16.02,16.13.01,16.17.01,16.19.03	18.01.01,18.02.01		30.01.05,30.05.01,30.07	32.01.07,32.01.11,32.01.13	34.05.01,34.11.03,34.11.10		40.10.02	41.01		43.03.13		47.03.01,47.03.07	70.02,70.03,70.06.03,70.07,70.08,70.10,70.16,70.27.01	73.03.13
ap56	cyaCae12568	NA	XP_005526776.1	PREDICTED: WAP, Kazal, immunoglobulin, Kunitz and NTR domain-containing protein 2	WFIKKN2	Pseudopodoces humilis	102110152	WFIKKN2	1	21	21	21	43.2	Y	39	113								16.01,16.03.03	18.02.01,18.02.07		30.05.01,30.07								45.03.12	47.03.17	70.27.01
ap57	cyaCae12617	yp51	XP_005526716.1	PREDICTED: Beta-2-glycoprotein 1 isoform X1	APOH	Pseudopodoces humilis	102100138	APOH	1	4	4	4	12.9	Y	20	29	01.06						14.07.11	16.01,16.05,16.09	18.02.01	20.01.13			34.05	36.25.16	40.10.02	41.05.16			45.03.11	47.03.03	70.27.01
ap58	cyaCae12841	yp52	XP_002194363.2	PREDICTED: WD repeat-containing protein 81	WDR81	Taeniopygia guttata	100224268	WDR81	1	17	17	17	8.8	Y	39	113							14.01,14.13.01	16.01	18.02.01	20.09.07				36.25.03			42.16				70.03,70.07,70.08,70.16,70.25
ap59	cyaCae12842	yp53	XP_005525851.1	PREDICTED: Pigment epithelium-derived factor isoform X2	PEDF	Pseudopodoces humilis	102100308	SERPINF1	2	14	14	14	34.1	Y	18	40								16.01	18.02.01			32.01.04	34.05.01,34.11.03	36.25.03,36.25.16	40.10.02,40.20	41.05.13,41.05.16,41.05.25		43.03.13		47.03.02,47.03.03,47.03.07,47.03.21	70.1,70.27.01	73.03.13
ap60	cyaCae12853	yp54	XP_005525841.1	PREDICTED: Vitronectin	VTN	Pseudopodoces humilis	102114367	VTN	2	10	10	10	26.3	N	9	10							14.07.03,14.10	16.01,16.05	18.02.01	20.09.18	30.05.01,30.05.02,30.07		34.05.01,34.07.02	36.25.16		41.05.04,41.05.13	42.27.01			47.03.11	70.03,70.07,70.08,70.27.01,70.27.03
ap61	cyaCae13013	NA	XP_005424937.1	PREDICTED: Renin receptor	Renin receptor	Geospiza fortis	102033283	ATP6AP2	1	7	7	7	19.2	Y	39	89	01.08.03						14.07.11	16.01			30.01.05,30.05.02,30.07					41.05.21				47.03.01,47.03.02	70.02
ap62	cyaCae131	NA	XP_005487344.1	PREDICTED: Olfactomedin-4 isoform X1	OLFM4	Zonotrichia albicollis	102061210	OLFM4	1	13	13	13	25.1	Y	38	101							14.10	16.01					34.05.01,34.07		40.10.02						70.02,70.10,70.16,70.27.01
ap63	cyaCae13297	yp61	XP_005480856.1	Uncharacterised protein similar to Histone H3	HIST1H3	Zonotrichia albicollis, Ficedula albicollis	102070879	LOC102070879	12	3	3	3	7	N	9	10				10.01.05,10.01.09	11.02.03		14.10	16.01,16.03.01			30.05.01			36.25.16			42.10.03	43.03.01,43.03.07			70.10.03,70.10.06,70.27.01
ap64	cyaCae13325	NA	XP_005523863.1	PREDICTED: Glutathione S-transferase kappa 1 (EC:2.5.1.18)	GSTK1	Pseudopodoces humilis	102107542	GSTK1	1	1	1	1	8.7	N	9	10	01.07,01.20.37						14.01	16.01.01				32.07.07							45.03.09		70.16.05,70.16.07,70.19
ap65	cyaCae13391	NA	XP_005057473.1	PREDICTED: Cathepsin Z (EC:3.4.18.1)	CTSZ	Ficedula albicollis	101818266	CTSZ	1	2	2	2	7.1	Y	28	46							14.07.11,14.13	16.01		20.09.07				36.25.16	40.10.02	41.05.25	42.25	43.03.13		47.03.11	70.02,70.07,70.08,70.09,70.25,70.27.01	73.03.13
ap66	cyaCae13492	NA	XP_005524982.1	PREDICTED: BPI fold-containing family B member 4-like	BPIFB4	Pseudopodoces humilis	102103864	LOC102103864	1	2	2	2	3.9	Y	18	25								16.09				32.05		36.25.01,36.25.16							70.03,70.27.01
ap67	cyaCae13493	yp62	XP_005524981.1	PREDICTED: protein TENP-like similar to BPI fold-containing family B member 2	BPIFB2	Pseudopodoces humilis	102103679	LOC102103679	2	29	29	29	38.7	Y	39	113							14.07.03	16.09			30.05.01	32.05		36.25.16							70.07,70.27.01
ap68	cyaCae13494	NA	XP_005491389.1	Uncharacterised protein similar to BPI fold-containing family B member 4	BPIFB4	Zonotrichia albicollis	102067329	LOC102067329	1	4	4	4	11.2	N	13	14								16.09				32.05		36.25.01,36.25.16							70.03,70.27.01
ap70	cyaCae13502	yp63	XP_005057205.1	PREDICTED: Granulin-like	GRN	Ficedula albicollis	101817889	LOC101817889	1	24	24	24	47.5	N	9	10								16.01,16.03.03	18.02.07		30			36.25.16	40.02.03	41.05.04			45.03		70.07,70.22,70.25,70.27.01
ap71	cyaCae13506	yp64	XP_002195634.2	PREDICTED: Lysosomal protective protein (EC:3.4.16.5)	CTSA	Taeniopygia guttata	100220062	CTSA	1	9	9	9	22.5	Y	39	104	01.06.02						14.01,14.13		18.02.01	20.01.10					40.10.02						70.07,70.10.06,70.25,70.27.01
ap72	cyaCae13508	yp65	XP_005524765.1	PREDICTED: Phospholipid transfer protein	PLTP	Pseudopodoces humilis	102113260	PLTP	1	3	3	3	9	Y	16	20	01.06,01.07.01							16.09		20.01.13			34.05								70.27.01
ap73	cyaCae1367	NA	ENSTGUP00000011514_1	DnaJ (Hsp40) homolog, subfamily C, member 3	DNAJC3	Taeniopygia guttata	100221840	DNAJC3	1	3	3	3	6.8	Y	22	26						12.07	14.01,14.07.03,14.13	16.01	18.02.01		30.05.01	32.01.06,32.01.07,32.05	34.11.09,34.11.12		40.10.02						70.03,70.07,70.27.01
ap74	cyaCae13678	NA	XP_005530498.1	PREDICTED: 45 kDa calcium-binding protein	Cab45	Pseudopodoces humilis	102101361	SDF4	1	5	5	5	16.6	Y	26	50								16.01,16.17.01		20.09.16	30.01.09	32.05.01	34.11.01,34.11.03						45.03.05	47.03.01	70.02,70.03,70.08,70.22
ap75	cyaCae13718	NA	XP_005528429.1	PREDICTED: Msx2-interacting protein	Msx2-interacting protein	Pseudopodoces humilis	102106003	SPEN	1	2	2	2	0.5	Y	38	93				10.01.09	11.02.03,11.04.03			16.01,16.03.01,16.03.03			30.05.02					41.05.13	42.10.03			47.03.05	70.10.06
ap77	cyaCae13911	yp68	XP_005528363.1	PREDICTED: Procollagen-lysine, 2-oxoglutarate 5-dioxygenase 1 (EC:1.14.11.4)	PLOD1	Pseudopodoces humilis	102110217	PLOD1	1	16	16	16	25.3	Y	39	113	01.01.06						14.07.02,14.07.09	16.01,16.17.09,16.21				32.01					42.04		45.02.09,45.03.03		70.07
ap78	cyaCae13960	NA	XP_005530932.1	PREDICTED: Lysyl oxidase homolog 2 (EC:1.4.3.13)	LOXL2	Pseudopodoces humilis	102101671	LOXL2	1	5	5	5	8	Y	37	68				10.01.09	11.02.03		14.07.09	16.01,16.03.01,16.17.09	18.02.09	20.01.15,20.09.18	30.05	32.01	34.05.01,34.07,34.11.03		40.20	41.05.16	42.10.03,42.27.01	43.03.19	45.03.09,45.03.11	47.03.03	70.10.03,70.10.06,70.27.01
ap80	cyaCae14344	NA	XP_005528512.1	PREDICTED: Neurotrimin isoform X1	NTM	Pseudopodoces humilis	102105752	LOC102105752	1	4	4	4	11.5	Y	27	35							14.07.01	16.01					34.07			41.05.13					70.02,70.27.01
ap81	cyaCae14602	NA	XP_005059078.1	PREDICTED: Hyaluronan and proteoglycan link protein 2-like	HAPLN2	Ficedula albicollis	101812064	LOC101812064	1	2	2	2	4.5	Y	39	113								16.05					34.07			41.05.13	42.27.01			47.03.01,47.03.17	70.27.01
ap82	cyaCae14703	NA	XP_005529495.1	PREDICTED: Colipase	CLPS	Pseudopodoces humilis	102109080	CLPS	1	2	2	2	23.7	N	9	11	01.06								18.02.01				34.11.12								70.27.01
ap83	cyaCae14751	NA	XP_005059216.1	PREDICTED: Polymeric immunoglobulin receptor-like	PIgR	Ficedula albicollis	101818342	LOC101818342	1	15	15	15	25.9	Y	39	98										20.09.07	30.05.01		34.01,34.11.03	36.25.16							70.02,70.27.01
ap84	cyaCae14798	NA	XP_005529462.1	PREDICTED: Acidic mammalian chitinase-like (EC:3.2.1.14)	CHIA	Pseudopodoces humilis	102102456	CHIA	1	6	3	3	12.6	N	14	18	01.05.02,01.05.03							16.01,16.05,16.13		20.09.16			34.11.10,34.11.12	36.25.16	40.10.02						70.03,70.27.01
ap85	cyaCae14799	NA	XP_005529352.1	PREDICTED: Acidic mammalian chitinase-like (EC:3.2.1.14)	CHIA	Pseudopodoces humilis	102099350	LOC102099350	1	6	6	3	20.6	Y	19	28	01.05.02,01.05.03							16.01,16.05,16.13		20.09.16			34.11.10,34.11.12	36.25.16	40.10.02						70.03,70.27.01
ap86	cyaCae14880	yp74	XP_005530234.1	PREDICTED: Lysozyme C (EC:3.2.1.17)	Lysozyme C	Pseudopodoces humilis	102100687	LOC102100687	1	15	15	15	59.7	Y	39	113	01.05.03						14	16.01				32.05	34.01,34.11.10	36.25.16	40.10		42.01,42.34.07				70.27.01
ap88	cyaCae1507	yp75	XP_005420080.1	PREDICTED: Uncharacterised protein similar to Vitamin K-dependent protein Z	Vitamin K-dependent protein Z	Geospiza fortis	102045224	PROZ	1	5	5	5	7.3	Y	38	65							14.07.09,14.07.11,14.13	16.17.01		20.09.07			34.11.13	36.25.16							70.07,70.08,70.27.01
ap89	cyaCae15105	yp76	XP_005532603.1	PREDICTED: Alpha-2-macroglobulin-like protein 1-like	A2M	Pseudopodoces humilis	102100826	LOC102100826	1	27	27	26	24.4	Y	22	27								16.01.01	18.02.01		30.07			36.25.16	40.10			43.03.01			70.03,70.27.01
ap90	cyaCae15195	NA	XP_005531454.1	PREDICTED: KN motif and ankyrin repeat domain-containing protein 3	KN motif and ankyrin repeat domain protein 1	Pseudopodoces humilis	102104670	LOC102104670	1	1	1	1	1.5	N	9	10				10.01.09	11.02.03			16.01		20.01.10,20.09.01	30.01.05,30.05.01,30.05.02,30.07		34.05.01	36.25.16	40		42.02,42.04.03,42.10.03	43.03.13			70.02,70.03,70.10
ap91	cyaCae1524	NA	XP_002194971.1	PREDICTED: FERM and PDZ domain-containing 4	FRMPD4	Taeniopygia guttata	100226029	FRMPD4	1	2	2	2	1.5	Y	39	107								16.01,16.09					34.03.01			41.05.13					70.04
ap92	cyaCae15266	NA	XP_002192721.2	PREDICTED: C3 and PZP-like alpha-2-macroglobulin domain-containing 8	CPAMD8	Taeniopygia guttata	100229019	CPAMD8	1	3	3	3	1.6	Y	16	19									18.02.01											47.03.02	70.02,70.27.01
ap93	cyaCae15450	NA	XP_005525368.1	PREDICTED: Lymphocyte antigen 86	LY86	Pseudopodoces humilis	102109480	LY86	1	7	7	7	59.6	Y	39	113								16.01			30.07			36.25.16	40.01,40.10.02						70.02,70.27.01
ap94	cyaCae4242	yp79	XP_005518613.1	PREDICTED: Angiotensinogen (Serpin A8)	AGT	Pseudopodoces humilis	102102481	AGT	2	9	9	9	25.5	Y	30	48	01.02.02,01.06.10				11.02.03		14.07.03,14.07.11	16.01.01,16.03.01	18.02.01,18.02.07,18.02.10	20.01.01,20.01.03,20.01.10,20.09.01,20.09.16,20.09.18	30.01.05,30.01.09,30.05.01,30.05.02,30.07	32.01.01,32.07.07	34.01.01,34.03.01,34.05.01,34.11.05,34.11.13	36.25.03,36.25.07,36.25.09,36.25.16	40.01.03,40.01.05,40.02.03,40.10.02,40.20	41.05.13,41.05.16	42.06,42.27.01	43.03.17	45.03.12	47.03.03,47.03.07	70.03,70.27.01
ap95	cyaCae15608	yp81	XP_005533604.1	PREDICTED: Pseudopodoces humilis A.superbus venom factor 1-like protein similar to Complement C3	C3	Pseudopodoces humilis	102102912	LOC102102912	2	33	33	33	30	N	10	11	01.06.05,01.08.03						14.07.03,14.13	16.01.01	18.02.01	20.01.03,20.09.18	30.05.02,30.07			36.25.16		41.05.16				47.03.03	70.02,70.07,70.27.01
ap97	cyaCae15757	NA	XP_005532064.1	PREDICTED: keratin, type II cytoskeletal cochleal	Keratin	Pseudopodoces humilis	102107862	LOC102107862	1	7	1	0	10.9	N	8	10																	42.04.07				70.04.07
ap99	cyaCae8803	NA	XP_005525060.1	PREDICTED: UDP-GlcNAc:betaGal beta-1,3-N-acetylglucosaminyltransferase 7 (EC:2.4.1.-)	BGnT-7	Pseudopodoces humilis	102102378	B3GNT7	2	2	2	2	4.2	Y	27	41	01.03.04,01.05.02,01.05.09						14.07.02														70.08
yp100	cyaCae19355	NA	EMC81142	Immunoglobulin gamma chain C region	Ig c	Columba livia	NA	EMC81142	1	1	1	1	29.7	Y	39	112							14.13	16.01,16.16		20.09.18		32.05.02	34.11.10	36.25.16				43.03.07			70.02,70.27.01
yp101	cyaCae1948	ap117	XP_005041670.1	Uncharacterised protein similar to Ovalbumin-related protein Y-like	Ovalbumin-related protein Y	Ficedula albicollis	101810353	LOC101810353	2	37	36	36	66.5	Y	39	112			04.02						18.02.01							41.05.04					70.27.01
yp102	cyaCae19965	ap119	XP_005524692.1	PREDICTED: Transcobalamin-2	TCN2	Pseudopodoces humilis	102100004	TCN2	1	4	4	4	14.7	Y	39	111	01.07,01.20.19							16.01,16.17,16.21.09		20.01.01,20.01.25		32.05.03									70.22,70.27.01
yp103	cyaCae20109	NA	XP_005432394.1	PREDICTED: Cadherin-1-like	Cadherin 1	Falco cherrug	102055294	LOC102055294	1	1	1	1	8.3	N	5	5					11.02.03		14.04	16.01,16.03.01,16.17.01		20.01.10,20.09.01	30.01.05	32.05	34.07.01,34.11.03		40.10.02	41.05.13	42.06.04,42.27.01	43.03.13		47.03.01	70.02.01,70.03,70.04.03,70.06,70.08,70.09,70.10,70.22,70.27.01
yp104	cyaCae20217	NA	XP_005059011.1	PREDICTED: Mucosal pentraxin-like	Pentraxin	Ficedula albicollis	101815883	LOC101815883	1	5	5	5	21.8	Y	30	61								16.17						36.25.16							70.27
yp105	cyaCae20309	NA	XP_005525681.1	PREDICTED: Bone sialoprotein 2 isoform X1	Bone sialoprotein 2	Pseudopodoces humilis	102102636	IBSP	2	1	1	1	11.5	N	5	5								16.01			30.05.02		34.07,34.11.03			41.05.17	42.27.01	43.03.17	45.03.05	47.03.17	70.27.01
yp106	cyaCae20946	NA	XP_005533604.1	PREDICTED: Pseudopodoces humilis A.superbus venom factor 1-like protein similar to Complement C3	C3	Pseudopodoces humilis	102102912	LOC102102912	1	8	8	8	48.2	Y	39	111	01.06.05,01.08.03						14.07.03,14.13	16.01.01	18.02.01	20.01.03,20.09.18	30.05.02,30.07			36.25.16		41.05.16				47.03.03	70.02,70.07,70.27.01
yp107	cyaCae21116	ap123	XP_005058650.1	PREDICTED: Apolipoprotein A-I isoform X1	APOA1	Ficedula albicollis	101814498	APOA1	1	22	22	22	57	Y	39	112	01.04.04,1.06.02,01.06.06,01.06.10						14.01,14.07.03	16.01.01,16.09,16.13	18.02.01	20.01.13,20.01.25,20.09.18	30.05.01,30.05.02,30.07		34.01.07,34.05.01,34.07.01,34.11.03,34.11.12	36.25.07,36.25.16			42.04	43.03.13	45.03.11	47.03.03,47.03.21	70.02,70.03,70.07,70.09,70.10,70.22,70.27.01
yp108	cyaCae2138	NA	XP_005423977.1	PREDICTED: Tetranectin	TN	Geospiza fortis	102042354	CLEC3B	1	3	3	3	18.5	Y	39	97							14.07.11	16.05,16.13,16.17.01		20.09.16		32.05	34.11.03			41.05.15,41.05.17			45.03.05	47.03.17	70.03,70.10.07,70.27.01
yp109	cyaCae2158	ap126	XP_005519117.1	PREDICTED: Acyloxyacyl hydrolase (neutrophil)	AOAH	Pseudopodoces humilis	102111626	AOAH	2	7	7	7	12.2	N	8	9	01.06													36.25.16							70.27.01
yp110	cyaCae2245	NA	XP_005525303.1	PREDICTED: Phosphatidylinositol-glycan-specific phospholipase D (EC:3.1.4.50)	GPLD1	Pseudopodoces humilis	102114237	GPLD1	1	3	3	3	4.4	Y	31	46	01.05,01.06.02						14.07.01,14.07.11		18.02.01,18.02.10		30.01.09,30.05.01		34.01.04,34.05.01,34.11.03	36.25.16	41.05.16,41.05.17,40.10.02	41.05.17		43.03.19	45.03.05	47.03.17	70.03,70.25,70.27.01
yp111	cyaCae2330	ap127	XP_005526518.1	PREDICTED: Ovalbumin-like	Ovalbumin	Pseudopodoces humilis	102112011	LOC102112011	1	42	42	41	88.3	Y	39	112			04.02					16.17.01	18.02.01	20.01.01,20.09.18		32.05	34.01,34.11.03	36.25.07		41.05.04					70.27.01,70.03,70.07
yp112	cyaCae2893	ap131	XP_005041949.1	PREDICTED: Transthyretin-like isoform X1	Transthyretin	Ficedula albicollis	101811319	LOC101811319	1	7	7	7	32.9	Y	39	112	01.03.01,01.06,01.07						14	16.01,16.22	18.02.07	20.01.25,20.01.28	30.01.09						42.27.01				70.03,70.27.01
yp113	cyaCae2894	ap132	XP_005517255.1	PREDICTED: Transthyretin-like isoform X1	Transthyretin	Pseudopodoces humilis	102112157	LOC102112157	1	5	5	5	44.4	Y	37	77	01.03.01,01.06,01.07						14	16.01,16.22	18.02.07	20.01.25,20.01.28	30.01.09						42.27.01				70.03,70.27.01
yp114	cyaCae293	ap133	XP_005516807.1	PREDICTED: Vitelline membrane outer layer protein 1 homolog	VMO1	Pseudopodoces humilis	102109514	LOC102109514	1	4	4	4	24.6	N	11	13																					70.27.01			99
yp115	cyaCae3013	ap134	XP_005516996.1	PREDICTED: Ectonucleotide pyrophosphatase/phosphodiesterase family member 2 isoform X1 (EC:3.1.4.39)	ENPP2	Pseudopodoces humilis	102114269	ENPP2	1	15	15	15	18.8	N	11	11	01.03,01.04,01.06.02			10.01.05			14.07.03	16.01,16.03,16.05,16.17.01,16.17.09		20.09.18	30.05.02		34.05.01,34.11.03	36.25.16		41.05.16			45.03.05	47.03.03	70.02,70.27.01
yp117	cyaCae3570	ap137	XP_005518198.1	PREDICTED: Elongation factor 1-alpha 1	EEF1A1	Pseudopodoces humilis	102111321	EEF1A1	2	7	7	7	18.8	Y	39	102	01.03.01,01.04			10.01.09	11.02.03	12.04.02	14.07.09	16.01,16.03.03,16.19.05	18.02.01		30.05.01		34.11		40.10		42.10.03				70.02,70.03,70.04.03,70.10.07,70.27.01	73.03.13
yp118	cyaCae3600	NA	XP_005518162.1	PREDICTED: Tubulointerstitial nephritis antigen	TINAG	Pseudopodoces humilis	102105226	TINAG	1	4	4	4	7.5	Y	30	63							14.13	16.05,16.19		20.09.18	30.05		34.07	36.25.16						47.03.07	70.25,70.27.01
yp119	cyaCae3706	ap138	XP_005521976.1	PREDICTED: Apolipoprotein B-100	APOB	Pseudopodoces humilis	102099389	APOB	2	397	397	397	76.7	Y	39	112	01.06.06,01.06.10						14.07	16.01.01,16.09,16.05		20.01.10,20.01.13,20.09.18			34.01.07,34.05.01,34.11.03,34.11.10	36.25.16		41.01.01,41.03.02,41.03.03,41.05.01,41.05.04,41.05.13,41.05.25	42.02	43.03.13	45.03.17	47.03.01,47.03.03	70.02,70.03,70.07,70.22,70.27.01
yp120	cyaCae3915	ap139	XP_005523293.1	PREDICTED: Cystatin-like	Cystatin	Pseudopodoces humilis	102099573	LOC102099573	1	5	5	5	44.2	Y	39	110								16.01	18.02.01												70.27.01
yp121	cyaCae393	ap140	XP_005531065.1	PREDICTED: Ovostatin-like	Ovostatin	Pseudopodoces humilis	102110660	LOC102110660	1	10	10	10	7.8	N	5	5									18.02.01												70.27.01
yp122	cyaCae394	ap141	XP_005427453.1	PREDICTED: Alpha-2-macroglobulin	A2M	Geospiza fortis	102034966	A2M	1	18	18	18	14.2	Y	39	112								16.01.01	18.02.01		30.07			36.25.16	40.10			43.03.01			70.03,70.27.01
yp123	cyaCae3958	ap142	XP_005525531.1	PREDICTED: Proteasome activator complex subunit 4	PSME4	Pseudopodoces humilis	102106443	PSME4	1	1	1	1	0.4	Y	39	106	01.01.13			10.01.05,10.01.09,10.03.01	11.04.03		14.07.05,14.13.01	16.01,16.19.03	18.02.01		30.01.05,30.05.01,30.05.02,30.07	32.01.09		36.25.16		41.05.25		43.03.07			70.03,70.07,70.10.06,70.10.09
yp124	cyaCae400	ap144	XP_003202662.1	PREDICTED: Alpha-2-macroglobulin-like protein 1-like	A2M	Meleagris gallopavo	100542931	LOC100542931	1	83	83	83	49.6	Y	38	84								16.01.01	18.02.01		30.07			36.25.16	40.10			43.03.01			70.03,70.27.01
yp125	cyaCae41	NA	XP_005516382.1	PREDICTED: Complement C4	C4	Pseudopodoces humilis	102114525	C4A	1	13	13	13	8	Y	34	55							14.07,14.13	16.01	18.02.01					36.25.16	40.10.02	41.05.13		43.03.13			70.02,70.06,70.07,70.27.01,70.27.03	73.03.13
yp126	cyaCae4215	NA	XP_005518714.1	PREDICTED: Nidogen-1	NID-1	Pseudopodoces humilis	102106030	NID1	1	4	4	4	4.1	Y	37	97								16.01,16.17.01					34.05.01,34.07.02				42.27.01		45.03.09		70.27.01
yp127	cyaCae4277	NA	XP_005486552.1	PREDICTED: Plasminogen-like (EC:3.4.21.7)	Plasminogen	Zonotrichia albicollis	102075350	LOC102075350	1	8	7	7	22.1	Y	35	64							14.01,14.13	16.01.01,16.02					34.05.01,34.07,34.11.13	36.25.16	40.01.05	41.05.15	42.27.03	43.03.05	45.03.12	47.03.03	70.02,70.27.01
yp128	cyaCae4507	ap152	XP_005533090.1	PREDICTED: Clusterin	CLU	Pseudopodoces humilis	102114150	CLU	1	12	12	11	28.8	Y	8	12	01.02.02,01.04,01.06,01.08.03				11.02.03	12.07	14.01,14.10,14.13	16.01.01,16.19.03	18.02.01	20.01.10,20.09.18	30.01.05,30.07		34.01.07,34.11.10	36.25.16	40.01,40.10.02			43.03.11	45.03		70.03,70.07,70.08,70.09,70.10,70.16,70.27.01
yp129	cyaCae4587	ap154	XP_005528842.1	PREDICTED: Cathepsin B (EC:3.4.22.1)	CTSB	Pseudopodoces humilis	102102206	CTSB	1	6	6	6	23.9	Y	32	55							14.13	16.01	18.02.01				34.11.03	36.25.16	40.10.02	41.05.25			45.03.09		70.10.07,70.16,70.25,70.27.01
yp132	cyaCae4679	NA	ENSGALP00000037355_1	Heat shock cognate protein HSP 90-beta	HSP90AB1	Gallus gallus	396188	HSP90AB1	1	5	1	1	7.9	Y	16	21	01.02.02			10.01,10.03.01			14.01,14.04,14.07.05,14.07.07,14.10,14.13.01	16.01.01,16.02,16.03.03,16.15,16.19.03,16.19.05	18.01.01,18.01.07,18.02.01	20.09.01	30.01.05,30.05.01,30.07	32.01.03,32.01.07,32.10	34.11.03,34.11.09	36.25.16	40.01.05,40.10.02	41.01	42.10.03	43.03.13		47.03.15	70.02,70.03,70.10.06,70.16,70.25,70.27.01,70.36
yp133	cyaCae4706	NA	XP_005523448.1	PREDICTED: S1 RNA binding domain-containing protein 1	SRBD1	Pseudopodoces humilis	102110393	SRBD1	1	1	1	1	2	Y	38	87	01.03							16.03.03
yp134	cyaCae4755	ap158	XP_005518436.1	PREDICTED: Plasminogen-like (EC:3.4.21.7)	Plasminogen	Pseudopodoces humilis	102104141	LOC102104141	2	29	29	28	41.7	Y	39	112							14.01,14.13	16.01.01,16.02					34.05.01,34.07,34.11.13	36.25.16	40.01.05	41.05.15	42.27.03	43.03.05	45.03.12	47.03.03	70.02,70.27.01
yp135	cyaCae4779	ap159	XP_005518412.1	PREDICTED: Pantetheinase-like [Vascular non-inflammatory molecule 1 (EC:3.5.1.92)]	Vanin-1	Pseudopodoces humilis	102100467	LOC102100467	1	5	5	2	11.9	Y	26	56	01.02.02,01.07						14.07.01					32.01.01	34.05,34.07.01	36.25.16	40.10.02						70.02,70.27.01
yp136	cyaCae4874	ap161	XP_005517910.1	PREDICTED: Epididymis-specific alpha-mannosidase (EC:3.2.1.24)	MAN2B2	Pseudopodoces humilis	102105905	MAN2B2	1	6	6	6	8.3	Y	32	56	01.05.02,01.05.03						14.07.02	16.13,16.17								41.05.25					70.27.01
yp137	cyaCae4927	NA	XP_005517574.1	PREDICTED: Complement factor I isoform X1 (EC:3.4.21.45)	CFI	Pseudopodoces humilis	102111430	CFI	1	8	8	8	19	Y	39	111							14.13	16.01,16.17		20.09.18	30.05			36.25.16							70.27.01
yp138	cyaCae4982	ap164	XP_005517627.1	PREDICTED: Fibrinogen beta chain	FGB	Pseudopodoces humilis	102105105	FGB	2	9	9	9	24	Y	39	109	01.08.04						14.01,14.07.11,14.10	16.01.01	18	20.09.16	30.07	32.05	34.01.01,34.07.01,34.07.02,34.11.03,34.11.13	36.25.16	40.10.02		42.27.01			47.03.03	70.02,70.03,70.27.01
yp139	cyaCae4983	ap165	XP_005517628.1	PREDICTED: Fibrinogen alpha chain	FGA	Pseudopodoces humilis	102105286	FGA	1	17	17	17	28.4	Y	39	112	01.08.04						14.07.11,14.10	16.01.01,16.17	18	20.09.16	30.07	32.05	34.01.01,34.07.01,34.07.02,34.11.13	36.25.16	40.10.02		42.27.01			47.03.03	70.02,70.03,70.07,70.27.01
yp140	cyaCae4984	ap166	XP_005415643.1	PREDICTED: Fibrinogen gamma chain	FGG	Geospiza fortis	102044670	FGG	1	9	9	9	20.5	Y	39	111	01.08.04						14.04,14.07.11,14.10	16.01.01,16.17	18	20.01.10,20.09.16	30.07		34.01.01,34.07.01,34.07.02,34.11.13	36.25.16	40.10.02		42.27.01			47.03.03	70.02,70.03,70.07,70.27.01
yp141	cyaCae5032	ap167	XP_005045228.1	PREDICTED: N(4)-(beta-N-acetylglucosaminyl)-L-asparaginase (EC:3.5.1.26)	AGA	Ficedula albicollis	101817078	AGA	1	7	7	7	27.1	N	11	13	01.01.06,01.05.03,01.05.09						14.07.02,14.07.11,14.13														70.07,70.25,70.27.01
yp142	cyaCae5273	NA	EOA98557.1	Hypothetical ribonuclease H-like domain containing Anapl_12303 protein	Anapl 12303	Anas platyrhynchos	EOA98557.1	Anapl_12303	1	3	3	3	2.5	Y	27	50								16.03																99
yp143	cyaCae5320	NA	XP_005526278.1	PREDICTED: Coagulation factor IX (EC:3.4.21.22)	F9	Pseudopodoces humilis	102114302	F9	1	4	4	4	10.9	Y	37	84							14.07.09,14.07.11,14.13	16.01,16.17.01		20.09.07			34.11.13	36.25.16							70.02,70.07,70.08,70.27.01
yp144	cyaCae5604	NA	XP_005532237.1	PREDICTED: Vitamin D-binding protein-like	DBP	Pseudopodoces humilis	102112586	LOC102112586	1	5	5	5	8.7	Y	38	92	01.07							16.01,16.21		20.01.25		32.05									70.03,70.27.01
yp145	cyaCae574	ap172	XP_005039941.1	PREDICTED: N-acetylglucosamine-6-sulfatase (EC:3.1.6.14)	GNS	Ficedula albicollis	101808967	GNS	1	5	5	5	10.7	Y	31	54	01.02.03,01.05.03,01.05.09							16.01,16.17													70.25,70.27.01
yp146	cyaCae5759	NA	XP_005527462.1	PREDICTED: Phosphoglycerate kinase 1 (EC:2.7.2.3)	Phosphoglycerate kinase	Pseudopodoces humilis	102106128	LOC102106128	1	3	3	3	11.5	N	4	5	01.03.01,01.04,01.05.02,01.05.07	02.01					14.07.11	16.01,16.19.03				32.01				41.05.16			45.03.09	47.03.03	70.02.01,70.03,70.27
yp147	cyaCae5920	ap173	XP_005531794.1	PREDICTED: Serum albumin	ALB	Pseudopodoces humilis	102106765	ALB	1	61	61	61	81.1	Y	39	112	01.06.10		04.02				14.01,14.07	16.01,16.03.01,16.09,16.13.03,16.15,16.17.09,16.21.17,16.25		20.01.01,20.01.03,20.09.18		32.01.11,32.07.07	34.01		40.10.02,40.10.90		42.16				70.03,70.07,70.08,70.10,70.27.01	73.03.13
yp148	cyaCae599	NA	XP_005519410.1	PREDICTED: Cathepsin E-A-like isoform X1 (EC:3.4.23.34)	Cathepsin E-A	Pseudopodoces humilis	102101700	LOC102101700	1	12	12	12	38.3	Y	39	112							14.13							36.25.16		41.05.25
yp149	cyaCae6007	ap176	XP_005417655.1	PREDICTED: Epididymal secretory protein E1	NPC2	Geospiza fortis	102039222	NPC2	1	3	3	3	15.5	Y	37	79	01.06.06							16.01,16.13		20.01.13			34.01.07,34.11.10								70.07,70.25,70.27.01
yp150	cyaCae6188	NA	XP_005483287.1	PREDICTED: Heat shock protein HSP 90-alpha isoform X1	HSP90AA1	Zonotrichia albicollis	102060971	HSP90AA1	1	7	7	3	10.6	Y	37	74	01.02.02,01.04			10.01,10.03.01			14.01,14.07.03,14.07.05,14.10	16.01,16.02,16.03.03,16.19.03,16.19.05	18.01.07,18.02.01	20.01.10,20.09.04,20.09.18	30.01.05,30.05.01	32.01.05,32.01.06,32.01.07	34.11.03,34.11.09	36.25.16	40.10		42.02,42.10.03				70.02,70.03,70.10.06,70.16.01,70.27.01	73.03.13
yp151	cyaCae6228	NA	XP_004941983.1	PREDICTED: uncharacterized protein similar to Alpha-1-antichymotrypsin	SERPINA3	Gallus gallus	772339	SERPINA3	1	14	14	14	17.1	Y	39	112	01.06.10							16.01,16.03.01	18.02.01					36.25.16					45.03.09		70.10,70.27.01
yp152	cyaCae6229	NA	XP_005520445.1	PREDICTED: uncharacterised protein similar to Alpha-1-antitrypsin domain protein	Alpha-1-antitrypsin domain protein	Pseudopodoces humilis	102112172	LOC102112172	1	4	4	4	9.3	Y	31	52							14.07	16.01	18.02.01	20.09.07			34.11.13	36.25.16							70.07,70.08,70.09,70.27.01
yp153	cyaCae6230	NA	XP_005520223.1	PREDICTED: Alpha-1-antitrypsin	SERPINA1	Pseudopodoces humilis	102104025	SERPINA1	1	14	14	14	30.8	Y	39	112							14.07	16.01	18.02.01	20.09.07			34.11.13	36.25.16							70.07,70.08,70.09,70.27.01
yp154	cyaCae6231	ap179	XP_002200214.1	PREDICTED: Alpha-1-antitrypsin-like	Alpha-1-antitrypsin-like	Taeniopygia guttata	100228673	LOC100228673	1	16	16	16	39.2	Y	39	112							14.07	16.01	18.02.01	20.09.07			34.11.13	36.25.16							70.07,70.08,70.09,70.27.01
yp155	cyaCae6456	ap181	XP_005047143.1	PREDICTED: Prothrombin isoform X1 (EC:3.4.21.5)	F2	Ficedula albicollis	101811384	F2	2	25	25	25	41.3	Y	39	112	01.06.10						14.04,14.07.03,14.07.09,14.07.11,14.13	16.01.01,16.05,16.17.01	18.02.01,18.02.05,18.02.07	20.09.07	30.05.01,30.07	32.01.01,32.05	34.01.01,34.05.01,34.11.13	36.25.16	40.01.03,40.02.03	41.05.13					70.02,70.07,70.08,70.27.01
yp157	cyaCae6869	ap186	XP_005522629.1	PREDICTED: Mucin-6	MUC6	Pseudopodoces humilis	102104641	MUC6	1	25	25	25	18.8	N	5	5							14.10	16.01,16.16				32.05	34.01.07,34.11.12	36.25.16	40.01.03				45.03.09		70.27.01
yp158	cyaCae6871	ap187	XP_005522416.1	PREDICTED: Mucin-5B	MUC5B	Pseudopodoces humilis	102114478	MUC5B	1	87	87	87	50.6	Y	33	57								16.01				32.05	34.01.07,34.11.12								70.27.01
yp159	cyaCae6877	ap188	XP_005522408.1	PREDICTED: Cathepsin D (EC:3.4.23.5)	CTSD	Pseudopodoces humilis	102113116	CTSD	1	9	9	9	26.8	Y	39	108							14.13	16.01						36.25.16	40.10	41.05.25					70.02.01,70.25,70.27.01
yp161	cyaCae6914	ap190	XP_002198408.2	PREDICTED: Nucleobindin-2	NUCB2	Taeniopygia guttata	100220031	NUCB2	1	14	14	14	35.9	Y	27	39								16.01,16.03.01,16.17.01			30.07		34.01.01	36.25.16		41.05.17					70.02,70.03,70.07,70.08,70.10.05,70.27.01
yp163	cyaCae7048	ap192	XP_005048205.1	PREDICTED: Uncharacterized protein	LOC101819366	Ficedula albicollis	101819366	LOC101819366	1	9	9	9	41.9	Y	39	111																								99
yp164	cyaCae7160	NA	XP_005520678.1	PREDICTED: Retinol-binding protein 4 isoform X1	RBP4	Pseudopodoces humilis	102105728	RBP4	1	3	3	3	13.4	Y	39	102	01.06,01.07	02.01						16.01,16.21		20.01.10,20.03,20.09.16,20.01.25			34.01.04,34.11.03	36.25.01,36.25.16	40.01	41.05.04,41.05.23			45.03.09,45.03.12	47.03.02,47.03.07,47.03.09,47.03.11,47.03.17	70.03,70.27.01
yp165	cyaCae7266	NA	XP_005520809.1	PREDICTED: Hyaluronan-binding protein 2 isoform X3 (EC:3.4.21.-)	HABP2	Pseudopodoces humilis	102112106	HABP2	1	2	2	2	5.2	Y	30	51							14.13	16.05,16.17.01					34.05.01,34.07	36.25.16	40.01						70.27.01
yp166	cyaCae7508	NA	EMC79822.1	Hypothetical protein A306_12632	A306 12632	Columba livia	EMC79822.1	A306_12632	1	1	1	1	6.8	N	7	8																								99
yp167	cyaCae7549	NA	XP_005528940.1	PREDICTED: Fibronectin	FN	Pseudopodoces humilis	102104961	FN	2	23	23	23	10.8	Y	39	103	01.04.04						14.01,14.07.03	16.01.01,16.05	18.02.01	20.09.16	30.05.02,30.07	32.01	34.05.01,34.07.02	36.25.16	40.01.03,40.01.05	41.05.04,41.05.13,41.05.16	42.06.03,42.27.01	43.03.13,43.03.17		47.03.03	70.02,70.07,70.08,70.27.01
yp168	cyaCae7648	NA	XP_005533636.1	PREDICTED: Secreted phosphoprotein 24	SPP2	Pseudopodoces humilis	102108844	SPP2	1	2	2	2	4.8	Y	38	87							14.07.03		18.02.01							41.05.17			45.03.05	47.03.17	70.07,70.27.01
yp169	cyaCae7677	ap197	XP_005501817.1	PREDICTED: Secreted frizzled-related protein 3	FRZB	Columba livia	102091736	FRZB	1	4	4	4	30.4	N	5	5								16.01			30.05.02,30.07				40.01.03,40.10.02	41.05.04		43.03	45.03.05	47.03.01,47.03.02,47.03.17	70.27.01
yp170	cyaCae8081	NA	XP_005528728.1	PREDICTED: Kinesin-associated protein 3 isoform X3	KIFAP3	Pseudopodoces humilis	102113139	KIFAP3	1	1	1	1	2.4	Y	17	22		02.45.11		10.03.05			14.04,14.10	16.01,16.19.03		20.09.07,20.09.14	30		34.07.01	36.25.16	40.01,40.10.02		42.04.05				70.03,70.04.05,70.05,70.07,70.08,70.10.03
yp171	cyaCae8136	NA	XP_005533506.1	PREDICTED: Antithrombin-III	SERPINC1	Pseudopodoces humilis	102099786	SERPINC1	2	3	3	3	17.3	Y	31	48							14.07	16.01,16.05	18.02.01				34.11.03,34.11.13	36.25.07,36.25.16							70.02,70.07,70.27.01
yp173	cyaCae8163	ap203	XP_005049937.1	PREDICTED: Sulfhydryl oxidase 1 (EC:1.8.3.2)	QSOX1	Ficedula albicollis	101807586	QSOX1	1	20	20	20	41.3	Y	26	34	01.02.03						14.01,14.07.03,14.13						34.01		40.10						70.07,70.08,70.27.01
yp174	cyaCae8327	ap205	ENSTGUP00000006750	Vitellogenin-2	VIT2	Taeniopygia guttata	751977	VIT2	1	205	205	202	79.2	Y	39	112			04.01							20.01.01,20.01.13		32.05				41.05.25
yp175	cyaCae8328	ap206	XP_005521074.1	PREDICTED: Vitellogenin-2-like	VIT2	Pseudopodoces humilis	102111702	LOC102111702	1	133	130	130	70.3	Y	39	112			04.01							20.01.01,20.01.13		32.05				41.05.25
yp176	cyaCae8367	NA	XP_005521165.1	PREDICTED: Peroxiredoxin-1 isoform X1 (EC:1.11.1.15)	PRDX1	Pseudopodoces humilis	102110826	PRDX1	1	3	3	3	18.8	Y	29	53								16.01,16.03.03	18	20.01.10,20.09.01	30.01.05,30.07	32.01.01,32.07.07	34.01	36.25.16	40.01,40.10.02			43.03.07		47.03.17	70.03,70.10,70.16,70.27.01	73.03.13
yp177	cyaCae8457	NA	XP_005521259.1	PREDICTED: Complement component C8 alpha chain	C8A	Pseudopodoces humilis	102111518	C8A	1	4	4	4	9.4	Y	31	54								16.01						36.25.16	40.10						70.02,70.27.01
yp178	cyaCae8535	ap209	XP_005521173.1	PREDICTED: Riboflavin-binding protein	RBP	Pseudopodoces humilis	102112288	LOC102112288	1	15	15	15	56.2	Y	39	112								16.17.09,16.21		20.01.01,20.01.25		32.05
yp179	cyaCae8587	ap211	XP_005050296.1	PREDICTED: Vitellogenin-1-like	VIT1	Ficedula albicollis	101819299	LOC101819299	1	175	175	175	70.5	Y	39	112			04.01							20.01.01,20.01.13		32.05				41.05.25
yp18	cyaCae10144	NA	XP_005521808.1	PREDICTED: Hepatic triacylglycerol lipase (EC:3.1.1.3)	LIPC	Pseudopodoces humilis	102113988	LIPC	1	2	2	2	6.2	Y	37	101	01.06.02,01.06.05,01.06.06							16.01,16.05		20.01.13			34.01.07								70.07,70.27.01
yp180	cyaCae8597	NA	XP_005521308.1	PREDICTED: Complement factor H	CFH	Pseudopodoces humilis	102104268	CFH	1	17	17	17	15.9	Y	39	108								16.01,16.05						36.25.16							70.27.01
yp181	cyaCae8618	NA	XP_005525107.1	PREDICTED: Kininogen 1 isoform X1	Kininogen 1	Pseudopodoces humilis	102110516	LOC102110516	2	12	12	12	21	Y	39	112							14.07	16.01.01,16.05,16.17.09	18.02.01			32.05	34.01.01,34.07,34.11.13	36.25.16	40.10.02					47.03.03	70.02,70.07,70.27.01
yp182	cyaCae8648	NA	XP_005525219.1	PREDICTED: Ceruloplasmin (EC:1.16.3.1)	CP	Pseudopodoces humilis	102114236	CP	1	5	5	5	6.5	Y	6	6	01.20.19						14.01,14.07	16.01,16.17.09		20.01.01		32.01.01	34.01.01							47.03.09	70.07,70.25,70.27.01
yp183	cyaCae8763	NA	XP_005525106.1	PREDICTED: Histidine-rich glycoprotein	HRG	Pseudopodoces humilis	102110333	HRG	1	7	7	7	17.3	Y	39	112							14.07.03,14.10	16.01.01,16.05,16.17.09,16.21.01	18.01.07,18.02.01	20.01.25	30.07	32.05	34.05.01,34.07,34.11.03,34.11.10,34.11.13	36.25.16	40.01.03,40.01.05,40.10.02	41.05.04,41.05.16				47.03.03	70.02,70.27.01
yp184	cyaCae8764	NA	XP_005525246.1	PREDICTED: Fetuin-B	FETUB	Pseudopodoces humilis	102103804	FETUB	1	17	17	17	62.1	Y	39	112									18.02.01							41.01.01,41.03.02,41.05.01					70.27.01
yp185	cyaCae8765	ap217	XP_005525105.1	PREDICTED: Alpha-2-HS-glycoprotein	AHSG	Pseudopodoces humilis	102110146	AHSG	2	9	9	9	33.4	Y	39	112	01.04.04						14.07		18.02.01	20.01.01,20.09.18	30.05.01,30.07			36.25.16		41.05.01,41.05.13,41.05.17			45.03.05	47.03.01,47.03.17	70.07,70.08,70.27.01
yp186	cyaCae8841	ap218	XP_005527150.1	PREDICTED: Apolipoprotein D	APOD	Pseudopodoces humilis	102099166	APOD	1	5	5	5	27.5	Y	39	102	01.05.02,01.06							16.01,16.09,16.13		20.01.13,20.03,20.09.01	30.07	32.01.01	34.07.02,34.11.03	36.25.16	40.20	41.05.13,41.05.16		43.03.13	45.03.12	47.03.01,47.03.03	70.07,70.10,70.27.01
yp188	cyaCae89	NA	XP_005531094.1	PREDICTED: Alpha-2-macroglobulin-like protein 1-like	A2M	Pseudopodoces humilis	102100203	LOC102100203	1	10	9	9	8.9	Y	38	97								16.01.01	18.02.01		30.07			36.25.16	40.10			43.03.01			70.03,70.27.01
yp189	cyaCae8913	ap220	XP_005529628.1	PREDICTED: Vitamin K-dependent protein C isoform X1 (EC:3.4.21.69)	PROC	Pseudopodoces humilis	102100991	PROC	1	10	10	10	32.3	Y	38	110							14.07.09,14.07.11,14.13	16.01,16.17.01		20.09.07			34.05.01,34.11.13	36.25.16	40.10.02				45.03.11	47.03.11	70.07,70.08,70.27.01
yp19	cyaCae1022	ap25	XP_005016802.1	PREDICTED: Glyceraldehyde-3-phosphate dehydrogenase (EC:1.2.1.12)	GAPDH	Anas platyrhynchos	101803965	GAPDH	1	7	7	7	25.4	Y	39	110	01.05.02,01.08.03	02.01				12.07	14.01,14.07	16.01,16.21.07	18.02.01			32.05	34.11.10	36.25.16	40.10.02		42.04.05	43.03.13			70.02,70.03,70.04.05,70.10.05,70.27.01
yp190	cyaCae8949	ap221	ENSAPLG00000015785	Ovotransferrin	Ovotransferrin	Anas platyrhynchos	101795303	LOC101795303	1	58	58	58	46.5	Y	39	112								16.01,16.17.09		20.01.01		32.01.01,32.05	34.01.01,34.11.03	36.25.16							70.27.01
yp191	cyaCae9382	ap226	XP_005436982.1	Uncharacterized protein similar to Avidin	Avidin	Falco cherrug	102052590	LOC102052590	1	7	7	7	12.1	Y	39	112								16.21.15				32.05		36.25.16							70.27.01
yp192	cyaCae9383	NA	XP_005528068.1	PREDICTED: Avidin-like	Avidin	Pseudopodoces humilis	102104349	LOC102104349	1	7	7	7	45.6	Y	39	112								16.21.15				32.05		36.25.16							70.27.01
yp193	cyaCae9579	NA	XP_005514610.1	PREDICTED: Selenoprotein P	SEPP1	Columba livia	102084877	SEPP1	1	1	1	1	20.4	Y	32	56	01.02.05							16.14				32.01.01	34.11	36.25.03	40.01	41.03.03,41.05				47.03.01	70.27.01
yp194	cyaCae9584	NA	XP_005528016.1	PREDICTED: Complement component 7 isoform X2	C7	Pseudopodoces humilis	102111283	C7	1	2	2	2	2.4	Y	13	18													34.01.01	36.25.16	40.10						70.27.01
yp197	cyaCae9967	NA	XP_005521863.1	PREDICTED: Aminopeptidase N (EC:3.4.11.2)	ANPEP	Pseudopodoces humilis	102109289	ANPEP	1	3	3	3	3.6	Y	26	37	01.25.03						14.07.11,14.13	16.02,16.17.09			30.01.07,30.05.02	32.05	34.11.13			41.05.16		43.03		47.03.03	70.02,70.07,70.08,70.10,70.25,70.27
yp20	cyaCae10249	NA	XP_005051684.1	PREDICTED: Pyruvate kinase muscle isozyme-like isoform X2 (EC:2.7.1.40)	PKM	Ficedula albicollis	101815342	LOC101815342	1	14	14	14	30.4	Y	38	100	01.03.01,01.04,01.05.02,01.05.06,01.05.07,01.07.01	02.01,02.45.15					14.10	16.01,16.03.03,16.17.03,16.17.07,16.19.03				32.01	34.11.03,34.11.07		40.10.02				45.03.12	47.03.11	70.03,70.10,70.16,70.27.01	73.03.13
yp22	cyaCae10283	NA	XP_005531998.1	PREDICTED: Uric acid degradation bifunctional protein TTL-like	TTL	Pseudopodoces humilis	102111787	LOC102111787	1	1	1	1	7.3	N	6	6					11.02.03		14.04	16.01,16.03.01,16.17.01		20.01.10,20.09.01	30.01.05	32.05	34.07.01,34.11.03		40.10.02	41.05.13	42.06.04,42.27.01	43.03.13		47.03.01	70.02.01,70.03,70.04.03,70.06,70.08,70.09,70.10,70.22,70.27.01
yp24	cyaCae10405	NA	XP_005052641.1	PREDICTED: Forkhead box protein L1	FOXL1	Ficedula albicollis	101817940	FOXL1	1	1	1	1	14.9	Y	28	51	01.05.03,01.05.09			10.01.09	11.02.03			16.03.01			30.05.02,30.07				40.01	41.05.04	42.10.03	43.03	45.03.09,45.03.12	47.03.01	70.10
yp25	cyaCae10471	NA	XP_005526334.1	PREDICTED: Phosphatidylcholine-sterol acyltransferase (EC:2.3.1.43)	Phosphatidylcholine sterol acyltransferase	Pseudopodoces humilis	102109484	LOC102109484	1	3	3	3	9	Y	29	48	01.06.02,01.06.06							16.01		20.01.13			34.01.07								70.27.01
yp26	cyaCae10615	NA	XP_002189747.1	PREDICTED: Fatty acyl-CoA hydrolase precursor, medium chain-like (EC:3.1.2.-)	FA CoA hydrolase precursor	Taeniopygia guttata	100228259	LOC100228259	1	13	13	5	36.1	Y	39	112	01.06.05																				70.07,70.19
yp27	cyaCae10655	NA	XP_005485565.1	PREDICTED: Inter-alpha-trypsin inhibitor heavy chain H3 isoform X1	ITIH3	Zonotrichia albicollis	102070355	ITIH3	1	8	7	7	10.3	Y	39	111	01.05.03,01.05.09								18.02.01												70.27.01
yp28	cyaCae10686	ap33	XP_005522124.1	PREDICTED: Plexin A1	PLXNA1	Pseudopodoces humilis	102109594	PLXNA1	1	2	2	2	1.1	Y	28	47											30.05.02		34.05.01			41		43.03.13	45.03.12	47.03.09	70.02
yp29	cyaCae1089	ap35	XP_005038634.1	PREDICTED: Apovitellenin 1-like	Apovitellenin 1	Ficedula albicollis	101821229	LOC101821229	1	13	13	13	52.1	Y	39	112	01.06		04.01						18.02.01												70.27
yp30	cyaCae10919	NA	XP_005522228.1	PREDICTED: Inter-alpha-trypsin inhibitor heavy chain H4	ITIH4	Pseudopodoces humilis	102111202	ITIH4	1	12	12	11	17.8	Y	39	112	01.05.03,01.05.09							16.01	18.02.01				34.11.03	36.25.16							70.02,70.03,70.27.01
yp31	cyaCae10942	NA	XP_005485660.1	PREDICTED: Hepatocyte growth factor-like protein	MST1	Zonotrichia albicollis	102071825	MST1	1	2	2	2	3.2	N	10	12	01.03.01,01.04,01.05.02,01.05.03,01.05.09,01.06.02,01.08.03			10.01.11,10.03.01	11.02.03		14.07.03,14.13	16.01	18.02.01,18.02.03,18.02.07		30.01.05,30.01.09,30.05.01,30.07		34.05.01,34.11.03	36.25.16	40.02.03,40.10.02	41.05.15,41.05.16		43.03.05,43.03.13,43.03.17	45.03.09	47.03.03,47.03.11,47.03.21	70.27.01
yp32	cyaCae1101	NA	XP_005523986.1	PREDICTED: Coagulation factor V	F5	Pseudopodoces humilis	102113375	F5	1	2	2	2	1.2	Y	31	57							14.07	16.01,16.17.09		20.09.07			34.11.03,34.11.13	36.25.16							70.02,70.07,70.08,70.09,70.27.01
yp33	cyaCae11091	ap38	XP_002194461.2	PREDICTED: Ovoinhibitor-like	Ovoinhibitor	Taeniopygia guttata	100223312	LOC100223312	2	22	22	22	39.2	Y	39	112								16.01	18.02.01,18.02.10			32.05	34.11.03	36.25.07							70.27.01
yp35	cyaCae11638	ap41	EOB00965.1;XP_005056351.1;EMC88546.1	PREDICTED: Actin	ACT	Anas platyrhynchos; Ficedula albicollis; Columba livia	101800437	ACT	3	13	13	4	41.6	Y	39	111	01.01.03			10.01.09			14.07.05	16.01,16.03.01,16.19.03			30.05.01		34.01,34.05	36.25.16			42.02,42.04,42.06,42.10.03			47.03.01	70.02,70.03,70.04.03,70.06.03,70.10.03,70.10.06,70.27	73.03.13
yp36	cyacae11779	NA	XP_005524649.1	PREDICTED: Immunoglobulin superfamily DCC subclass member 3-like	Ig lambda chain C protein	Pseudopodoces humilis	102107605	LOC102107605	1	1	1	1	37.5	N	7	10																								99
yp37	cyaCae11812	ap43	XP_004945584.1;NP_990284.1;ACH45553.1	PREDICTED: Ubiquitin	Ubiquitin	Gallus gallus; Gallus gallus; Taeniopygia guttata	396190	Ubiquitin	3	3	3	3	41	Y	36	75				10.01.05,10.03.01		12.01.01,12.04	14.13.01	16.01,16.03.03,16.17	18.02.01	20.09.18	30.05.01	32.01.09	34.01								70.03,70.10.06,70.10.07,70.27	73.03.13
yp38	cyaCae11970	NA	XP_005524449.1	PREDICTED: Heparin cofactor 2	SERPIND1	Pseudopodoces humilis	102104039	SERPIND1	1	8	8	8	16.4	Y	39	103		02.45.01					14.07	16.05	18.02.01				34.11.03,34.11.13	36.25.16							70.07,70.27.01
yp39	cyaCae11979	ap44	XP_004176633.1	PREDICTED: Titin-like	Titin	Taeniopygia guttata	101232913	LOC102107962	2	8	8	8	23.9	Y	38	102	01.04			10.03.04			14.07.03	16.01,16.17.01,16.19.03	18.01.01,18.02.01	20.09.16	30.01.05		34.01.01,34.11.05	36.25.09		41.05.15	42.04.03,42.10.03	43.03.05	45.03.12		70.03,70.04.03,70.10.03,70.27.01		75.03.12
yp40	cyaCae12	ap45	XP_005531092.1	PREDICTED: Ovostatin-like	Ovostatin	Pseudopodoces humilis	102099843	LOC102099843	1	92	92	92	66	Y	39	107									18.02.01												70.27.01
yp41	cyaCae12096	ap47	XP_005534101.1	PREDICTED: Ly-6/neurotoxin-like protein 1	LYNX1	Pseudopodoces humilis	102108663	LOC102108663	1	6	6	6	55.1	N	5	5								16.01.01	18.02.07		30.05.02					41.05.13		43.03.13			70.02,70.07
yp42	cyaCae12147	NA	XP_005529243.1	PREDICTED: Gelsolin	GSN	Pseudopodoces humilis	102110990	GSN	1	22	22	22	33.3	Y	39	112							14.04	16.01,16.02,16.17.01	18.01.03,18.02.01	20.09.07,20.09.18	30.01.09.11		34.07,34.11.03	36.25.07,36.25.16	40.01.03,40.10.02,40.20		42.04.03	43.03.11		47.03.01	70.02,70.03,70.04.03,70.06.03,70.10,70.27.01	73.03.13
yp44	cyaCae12162	ap50	XP_005055439.1	PREDICTED: Extracellular fatty acid-binding protein-like	FA binding protein	Ficedula albicollis	101817239	LOC101817239	1	3	3	3	13.9	Y	11	17	01.06									20.03
yp45	cyaCae12224	ap51	XP_005527256.1	PREDICTED: Alpha 1 acid glycoprotein 2	Alpha 1 acid glycoprotein	Pseudopodoces humilis	102101724	LOC102101724	1	3	3	3	15.5	N	5	6										20.09.16				36.25.16	40.02.03						70.27.01
yp46	cyaCae12225	ap52	XP_005527257.1	PREDICTED: Alpha 1 acid glycoprotein-like isoform X3	Alpha 1 acid glycoprotein	Pseudopodoces humilis	102101910	LOC102101910	1	2	2	2	9.3	Y	15	22										20.09.16				36.25.16	40.02.03						70.27.01
yp47	cyaCae12329	NA	XP_005529257.1	PREDICTED: Caspase recruitment domain-containing protein 9-like	hCARD9	Pseudopodoces humilis	102113457	CARD9	1	1	1	1	3.9	N	7	8	01.08.04					12.07		16.01,16.02	18		30.01.05,30.07	32.05	34.11.03,34.11.10	36.25.16	40.02.03,40.10.02						70.02,70.03
yp48	cyaCae12340	NA	XP_005529311.1	PREDICTED: Complement C5	C5	Pseudopodoces humilis	102107736	C5	1	19	19	19	12.9	Y	39	112	01.08.04							16.01.01	18.02.01		30.01.05,30.05.01,30.05.02	32.01	34.11.03	36.25.16	40.10	41.05.04,41.05.16				47.03.03	70.27.01
yp50	cyaCae12571	NA	XP_005056125.1	PREDICTED: Nucleoside diphosphate kinase-like isoform X2 (EC:2.7.4.6)	Nucleoside diphosphate kinase	Ficedula albicollis	101806316	LOC101806316	2	3	3	3	13.4	Y	31	57	01.03.01,01.03.04,01.03.16,01.04			10.01.05				16.01,16.03.01,16.03.03,16.17.07,16.19.03,16.19.05		20.09.18			34.11.03	36.25.07	40.01,40.02,40.10.02	41.05.13		43.03.07,43.03.13	45.03.09,45.03.17	47.03.01,47.03.21	70.03,70.04.07,70.05,70.10,70.16.01	73.03.13
yp51	cyaCae12617	ap57	XP_005526716.1	PREDICTED: Beta-2-glycoprotein 1 isoform X1	APOH	Pseudopodoces humilis	102100138	APOH	1	11	11	11	32.3	Y	39	112	01.06						14.07.11	16.01,16.05,16.09	18.02.01	20.01.13			34.05	36.25.16	40.10.02	41.05.16			45.03.11	47.03.03	70.27.01
yp52	cyaCae12841	ap58	XP_002194363.2	PREDICTED: WD repeat-containing protein 81	WDR81	Taeniopygia guttata	100224268	WDR81	1	15	15	15	8.2	Y	39	112							14.01,14.13.01	16.01	18.02.01	20.09.07				36.25.03			42.16				70.03,70.07,70.08,70.16,70.25
yp53	cyaCae12842	ap59	XP_005525851.1	PREDICTED: Pigment epithelium-derived factor isoform X2	PEDF	Pseudopodoces humilis	102100308	SERPINF1	1	8	8	8	20	Y	27	46								16.01	18.02.01			32.01.04	34.05.01,34.11.03	36.25.03,36.25.16	40.10.02,40.20	41.05.13,41.05.16,41.05.25		43.03.13		47.03.02,47.03.03,47.03.07,47.03.21	70.1,70.27.01	73.03.13
yp54	cyaCae12853	ap60	XP_005525841.1	PREDICTED: Vitronectin	VTN	Pseudopodoces humilis	102114367	VTN	2	13	13	13	30.4	Y	39	112							14.07.03,14.10	16.01,16.05	18.02.01	20.09.18	30.05.01,30.05.02,30.07		34.05.01,34.07.02	36.25.16		41.05.04,41.05.13	42.27.01			47.03.11	70.03,70.07,70.08,70.27.01,70.27.03
yp55	cyaCae12859	NA	XP_005525838.1	PREDICTED: Fructose-bisphosphate aldolase C (EC:4.1.2.13)	ALDOC	Pseudopodoces humilis	102113816	ALDOC	1	2	2	2	6.9	N	14	17	01.05.02,01.05.07	02.01						16.01,16.07											45.03.09		70.03,70.04,70.16,70.27.01
yp59	cyaCae13200	NA	XP_005533929.1	PREDICTED: L-lactate dehydrogenase B chain (EC:1.1.1.27)	LDHB	Pseudopodoces humilis	102105219	LDHB	2	2	2	2	6	Y	27	34	01.03,01.05.07,01.07	02.01,02.13.01						16.01,16.21.07													70.03,70.16,70.02.01	73.03.13
yp60	cyaCae13260	NA	XP_005527034.1	PREDICTED: Peptidyl-prolyl cis-trans isomerase-like 4-like (EC:5.2.1.8)	PPIL4	Pseudopodoces humilis	102109670	LOC102109670	2	1	1	1	4.5	N	6	6							14.01,14.07.03	16.03.03													70.03,70.10.06
yp61	cyaCae13297	ap63	XP_005480856.1	Uncharacterised protein similar to Histone H3	HIST1H3	Zonotrichia albicollis, Ficedula albicollis	102070879	LOC102070879	16	6	6	6	12.5	Y	20	34				10.01.05,10.01.09	11.02.03		14.10	16.01,16.03.01			30.05.01			36.25.16			42.10.03	43.03.01,43.03.07			70.10.03,70.10.06,70.27.01
yp62	cyaCae13493	ap67	XP_005524981.1	PREDICTED: protein TENP-like similar to BPI fold-containing family B member 2	BPIFB2	Pseudopodoces humilis	102103679	LOC102103679	2	20	20	20	30.7	Y	39	112							14.07.03	16.09			30.05.01	32.05		36.25.16							70.07,70.27.01
yp63	cyaCae13502	ap70	XP_005057205.1	PREDICTED: Granulin-like	GRN	Ficedula albicollis	101817889	LOC101817889	1	38	38	38	66.7	Y	39	112								16.01,16.03.03	18.02.07		30			36.25.16	40.02.03	41.05.04			45.03		70.07,70.22,70.25,70.27.01
yp64	cyaCae13506	ap71	XP_002195634.2	PREDICTED: Lysosomal protective protein (EC:3.4.16.5)	CTSA	Taeniopygia guttata	100220062	CTSA	1	9	9	9	24.7	Y	39	111	01.06.02						14.01,14.13		18.02.01	20.01.10					40.10.02						70.07,70.10.06,70.25,70.27.01
yp65	cyaCae13508	ap72	XP_005524765.1	PREDICTED: Phospholipid transfer protein	PLTP	Pseudopodoces humilis	102113260	PLTP	1	4	4	4	12	Y	33	66	01.06,01.07.01							16.09		20.01.13			34.05								70.27.01
yp66	cyaCae13774	NA	XP_005493996.1	PREDICTED: Collagen alpha-1(XIX) chain-like	Collagen alpha 1	Zonotrichia albicollis	102068172	LOC102068172	1	1	1	1	3.1	N	5	5							14.13	16.01					34.07.01			41.05.15	42.27.01	43.03	45.03.12	47.03.17	70.07,70.27.01
yp67	cyaCae13874	NA	XP_005530504.1	PREDICTED: Alpha-enolase isoform X2 (EC:4.2.1.11)	ENO1	Pseudopodoces humilis	102102282	ENO1	2	5	5	5	16.1	Y	35	78	01.05.02,01.05.07	02.01,02.45.20		10.01.09	11.02.03		14.07.11,14.13	16.01,16.03.01,16.03.03,16.17.07,16.19.05				32.01	34.11.10	36.25.09	40.01.03,40.10.02		42.10.03				70.02,70.03,70.10,70.27
yp68	cyaCae13911	ap77	XP_005528363.1	PREDICTED: Procollagen-lysine, 2-oxoglutarate 5-dioxygenase 1 (EC:1.14.11.4)	PLOD1	Pseudopodoces humilis	102110217	PLOD1	1	9	9	9	16.3	Y	11	25	01.01.06						14.07.02,14.07.09	16.01,16.17.09,16.21				32.01					42.04		45.02.09,45.03.03		70.07
yp69	cyaCae13940	NA	XP_005532307.1	PREDICTED: Prenylcysteine oxidase 1 (EC:1.8.3.5)	Prenylcysteine oxidase 1	Pseudopodoces humilis	102109379	LOC102109379	1	2	2	2	5	Y	27	51	01.20.21						14.13			20.01.01,20.03.22											70.02,70.25
yp71	cyaCae14099	NA	XP_005430819.1	PREDICTED: Peptidyl-prolyl cis-trans isomerase A (EC:5.2.1.8)	PPIA	Geospiza fortis	102042101	LOC102042101	2	3	3	3	22.8	Y	32	58				10.01.03			14.01,14.07	16.01,16.02,16.03.03		20.09.16	30.05.01	32.05	34.05.01	36.25.16							70.03,70.06.03,70.10,70.27.01
yp72	cyaCae14433	NA	XP_005491999.1	PREDICTED: 78 kDa glucose-regulated protein	HSPA8	Zonotrichia albicollis	102108461	HSPA8	3	4	4	4	8.2	Y	35	66	01.04			10.03.03	11.02.03		14.01,14.04,14.07.05,14.07.07,14.10,14.13.01	16.01,16.02,16.13.01,16.17.01,16.19.03	18.01.01,18.02.01		30.01.05,30.05.01,30.07	32.01.07,32.01.11,32.01.13	34.05.01,34.11.03,34.11.10		40.10.02	41.01		43.03.13		47.03.01,47.03.07	70.02,70.03,70.06.03,70.07,70.08,70.10,70.16,70.27.01	73.03.13
yp74	cyaCae14880	ap86	XP_005530234.1	PREDICTED: Lysozyme C (EC:3.2.1.17)	Lysozyme C	Pseudopodoces humilis	102100687	LOC102100687	1	11	11	11	52.3	Y	39	112	01.05.03						14	16.01				32.05	34.01,34.11.10	36.25.16	40.10		42.01,42.34.07				70.27.01
yp75	cyaCae1507	ap88	XP_005420080.1	PREDICTED: Uncharacterised protein similar to Vitamin K-dependent protein Z	Vitamin K-dependent protein Z	Geospiza fortis	102045224	PROZ	1	14	14	14	16.9	Y	39	112							14.07.09,14.07.11,14.13	16.17.01		20.09.07			34.11.13	36.25.16							70.07,70.08,70.27.01
yp76	cyaCae15105	ap89	XP_005532603.1	PREDICTED: Alpha-2-macroglobulin-like protein 1-like	A2M	Pseudopodoces humilis	102100826	LOC102100826	1	47	47	46	36.6	Y	39	112								16.01.01	18.02.01		30.07			36.25.16	40.10			43.03.01			70.03,70.27.01
yp77	cyaCae15298	NA	XP_005531250.1	PREDICTED: Complement factor D (EC:3.4.21.46)	CFD	Pseudopodoces humilis	102114080	CFD	1	3	3	3	14	Y	20	35							14.13							36.25.16							70.27.01
yp79	cyaCae4242	ap94	XP_005518613.1	PREDICTED: Angiotensinogen (Serpin A8)	AGT	Pseudopodoces humilis	102102481	AGT	2	15	15	15	37.4	Y	39	112	01.02.02,01.06.10				11.02.03		14.07.03,14.07.11	16.01.01,16.03.01	18.02.01,18.02.07,18.02.10	20.01.01,20.01.03,20.01.10,20.09.01,20.09.16,20.09.18	30.01.05,30.01.09,30.05.01,30.05.02,30.07	32.01.01,32.07.07	34.01.01,34.03.01,34.05.01,34.11.05,34.11.13	36.25.03,36.25.07,36.25.09,36.25.16	40.01.03,40.01.05,40.02.03,40.10.02,40.20	41.05.13,41.05.16	42.06,42.27.01	43.03.17	45.03.12	47.03.03,47.03.07	70.03,70.27.01
yp80	cyaCae156	NA	XP_005482426.1	PREDICTED: Carboxypeptidase B2 (EC:3.4.17.20)	CPB2	Zonotrichia albicollis	102063880	CPB2	1	5	5	5	13.4	Y	39	86							14.07.11,14.13	16.17.09	18.02.01	20.09.16		32.01.05	34.11.03,34.11.09,34.11.12,34.11.13	36.25.16	40.01.05		42.27.01			47.03.11	70.27.01
yp81	cyaCae15608	ap95	XP_005533604.1	PREDICTED: Pseudopodoces humilis A.superbus venom factor 1-like protein similar to Complement C3	C3	Pseudopodoces humilis	102102912	LOC102102912	2	50	50	50	39.7	Y	39	112	01.06.05,01.08.03						14.07.03,14.13	16.01.01	18.02.01	20.01.03,20.09.18	30.05.02,30.07			36.25.16		41.05.16				47.03.03	70.02,70.07,70.27.01
yp82	cyaCae15674	NA	XP_002191221.1	Uncharacterised protein similar to Cytochrome c oxidase assembly protein COX14 homolog	COX14	Taeniopygia guttata	100228474	LOC100228474	1	1	1	1	12.4	N	10	10		02.11					14.10														70.16
yp83	cyaCae15939	NA	CAC43281.1	Immunoglobulin mu heavy chain	mIgM	Anas platyrhynchos	CAC43281.1	mIgM	1	11	11	11	33.2	Y	39	102								16.01.01,16.03.01,16.13,16.16		20.09.18		32.05.02	34.05.01,34.11.10	36.25.16				43.03.07			70.02,70.27.01
yp84	cyaCae7122	ap101	XP_005498061.1	PREDICTED: Beta microseminoprotein-like	Beta microseminoprotein	Columba livia	102090090	LOC102090090	2	8	8	8	48.5	Y	17	23								16.01				32.05				41.05.04					70.1,70.27.01
yp85	cyaCae16237	ap102	XP_005417456.1	PREDICTED: Beta microseminoprotein-like	Beta microseminoprotein	Geospiza fortis	102035212	LOC102035212	3	3	3	3	31.2	Y	33	66								16.01				32.05				41.05.04					70.1,70.27.01
yp86	cyaCae16275	NA	XP_005045380.1	PREDICTED: Ubiquitin carboxyl-terminal hydrolase isozyme L1 (EC:3.4.19.12, EC:6.-.-.-)	UCHL1	Ficedula albicollis	101809666	UCHL1	1	1	1	1	7	N	5	5							14.07.05,14.13.01	16.01.01		20.09.14	30.01.05,30.07	32.01	34.01	36.25.01,36.25.03	40.01,40.10	41.05.13		43.03.13	45.03.12,45.03.17		70.02,70.03,70.07,70.10.06	73.03.13
yp89	cyaCae16694	ap106	XP_005525050.1	PREDICTED: Transferrin receptor protein 1	TFRC	Pseudopodoces humilis	102100671	TFRC	1	10	10	10	13	Y	38	102								16.01,16.03.03		20.01.01,20.09.18	30.05.02		34.01.01	36.25.16	40.01.05		42.02	43.03.03,43.03.07,43.03.21	45.03.05		70.02,70.09,70.10,70.22,70.27.01	73.03.07
yp90	cyaCae17110	NA	AAA98527.1;XP_005048432.1;XP_005491160.1	Actin, alpha	ACT	Gallus gallus; Ficedula albicollis; Zonotrichia albicollis	423298	ACT	3	10	1	1	29.2	Y	29	46	01.01.03,01.04			10.01.09			14.07.05	16.01,16.03.01,16.19.03			30.05.01		34.01,34.05	36.25.16			42.02,42.04.03,42.06		45.03.12	47.03.01	70.02,70.03,70.04.03,70.06.03,70.10.03,70.10.06,70.27	73.03.13
yp91	cyaCae1749	NA	XP_005526127.1	PREDICTED: Inter-alpha-trypsin inhibitor heavy chain H2	ITIH2	Pseudopodoces humilis	102103685	ITIH2	2	3	3	3	3	Y	21	36	01.05.03,01.05.09						14.07		18.02.01												70.07,70.27.01
yp92	cyaCae17495	NA	XP_005534641.1	Uncharacterized LOC102099602	LOC102099602	Pseudopodoces humilis	102099602	LOC102099602	1	3	3	3	10.6	Y	14	21																								99
yp94	cyaCae17615	NA	XP_005527195.1	PREDICTED: Protein AMBP (alpha-1-microglobulin/bikunin precursor)	AMBP	Pseudopodoces humilis	102107370	LOC102107370	1	6	6	6	17.1	Y	39	111	01.07.03						14.07,14.13	16.01,16.13,16.21.01	18.02.01,18.02.10	20.09.18	30.01.05		34.07	36.25.16				43.03.02			70.02,70.27.01
yp95	cyaCae18065	NA	XP_005524127.1	PREDICTED: Superoxide dismutase [Cu-Zn] (EC:1.15.1.1)	SOD1	Pseudopodoces humilis	102110142	SOD1	1	3	3	3	23.5	Y	33	53	01.06.10,01.07,01.20.37						14.01	16.01,16.17.09	18.02.01	20.09.14	30.01.05,30.05.01	32.01.01,32.01.05,32.07.07	34.01.01,34.01.06,34.03.01,34.11.03,34.11.09,34.11.12,34.11.13	36.25.01,36.25.03,36.25.09,36.25.16	40.01.05,40.02.03,40.10.02,40.20	41.05.02,41.05.15,41.05.25	42.04	43.03.07,43.03.13,43.03.23	45.03.12	47.03.05,47.03.15	70.02,70.03,70.09,70.10.06,70.16.03,70.16.07,70.19,70.25,70.27.01	73.03.13
yp96	cyaCae18609	NA	XP_002189747.1	PREDICTED: Fatty acyl-CoA hydrolase precursor, medium chain-like (EC:3.1.2.-)	FA CoA hydrolase precursor	Taeniopygia guttata	100228259	LOC100228259	1	7	1	1	30.3	Y	11	17	01.06.05																				70.07,70.19
yp97	cyaCae18632	NA	XP_005534642.1	PREDICTED: Uncharacterised protein with immunoglobulin domain	Ig domain protein	Pseudopodoces humilis	102099978	LOC102099978	1	3	3	3	12.8	Y	19	27																								99
yp98	cyaCae18856	ap114	BAA11100.1	Immunoglobulin heavy chain variable region	Ig v	Gallus gallus	D70823.1	BAA11100	1	1	1	1	15.6	Y	39	112							14.13	16.16		20.09.18	30.05.01		34.05.01	36.25.16							70.02,70.27.01
yp99	cyaCae18952	NA	XP_004944298.1	PREDICTED: fatty acyl-CoA hydrolase precursor, medium chain isoform X2	FA-CoA hydrolase	Gallus gallus	415786	CES1	1	3	1	1	21.7	Y	23	42	01.06.05

## Sheet: SD3
PID	Short name	Best homologue	Gene ID	Corresponding PID	No. of nests	No. of eggs	Abundance (μg)	Concentration (μg/g wet tissue)	Intercept Estimate	Clutch size Estimate	Clutch size SE	Clutch size z value	Clutch size Adj. p value	Female age Estimate	Female age SE	Female age z value	Female age Adj. p value	Laying date Estimate	Laying date SE	Laying date z value	Laying date Adj. p value	Laying order Estimate	Laying order SE	Laying order z value	Laying order Adj. p value	Embryo sex Estimate	Embryo sex SE	Embryo sex z value	Embryo sex Adj. p value	Compartment weight Estimate	Compartment weight SE	Compartment weight z value	Compartment weight Adj. p value	N (eggs / clutches)	Intercept Estimate	Paternity Estimate	Paternity SE	Paternity z value	Paternity Adj. p value	Clutch size Estimate	Clutch size SE	Clutch size z value	Clutch size Adj. p value	Female age Estimate	Female age SE	Female age z value	Female age Adj. p value	Laying date Estimate	Laying date SE
ap100	Spore coat protein SP87	PREDICTED: Spore coat protein SP87-like protein with von Willebrand factor type D domain	102059405	NA	13	18	0.0919236	0.109809	0.0122024	-0.133193	0.104935	-1.2693	1	-0.136862	0.108057	-1.26658	1	-0.0663475	0.0842106	-0.787875	1	0.534246	0.0885985	6.02997	4.32602e-07	0.195288	0.0501972	3.89042	0.0110241	-0.0536832	0.0940363	-0.570877	1	110 / 38	0.195178	0.0387814	0.104169	0.372291	1	-0.101935	0.113799	-0.895748	1	-0.296163	0.121882	-2.42991	0.84177	-0.21078	0.0964501
ap101	Beta microseminoprotein	PREDICTED: Beta microseminoprotein-like	102090090	yp84	39	112	465.681	562.331	0.202441	-0.00491652	0.105649	-0.0465362	1	-0.22527	0.111002	-2.02943	1	0.0982962	0.0859622	1.14348	1	0.0917	0.0752437	1.21871	1	-0.0995166	0.0653626	-1.52253	1	0.0815823	0.0955756	0.853589	1	110 / 38	0.289267	-0.077521	0.110653	-0.700579	1	-0.0148295	0.120881	-0.122678	1	-0.347886	0.12953	-2.68575	0.533895	-0.0505355	0.102481
ap102	Beta microseminoprotein	PREDICTED: Beta microseminoprotein-like	102035212	yp85	38	100	11.2498	13.2101	0.159791	-0.00489397	0.163548	-0.0299237	1	-0.245795	0.172864	-1.4219	1	0.120231	0.139948	0.859112	1	-0.357131	0.0486236	-7.34481	7.45662e-11	0.0882677	0.0337865	2.61251	0.488743	0.167263	0.0805223	2.07723	1	110 / 38	0.0129095	0.0313417	0.112655	0.27821	1	-0.207782	0.12303	-1.68887	1	-0.0396211	0.131202	-0.301987	1	0.0178466	0.104039
ap103	Prosaposin	PREDICTED: Prosaposin isoform X2	102100502	NA	35	77	0.695623	0.836218	-0.0803544	-0.0303872	0.109735	-0.276916	1	0.00929197	0.116285	0.0799071	1	-0.00232664	0.0904404	-0.0257257	1	0.016711	0.0706076	0.236674	1	0.0471391	0.0576076	0.818279	1	-0.0912119	0.0881494	-1.03474	1	110 / 38	-0.133575	0.105681	0.103882	1.01732	1	0.0954419	0.113003	0.844595	1	0.00227724	0.119634	0.0190351	1	0.0769431	0.0953683
ap104	V-type proton ATPase subunit S1	PREDICTED: V-type proton ATPase subunit S1-like	102099134	NA	35	53	0.368767	0.435915	0.00071602	-0.0889164	0.0895719	-0.992682	1	-0.0212026	0.0955286	-0.22195	1	-0.0129345	0.0713264	-0.181342	1	-0.218457	0.0737581	-2.96181	0.210801	0.0165444	0.0663374	0.249398	1	-0.0224103	0.0877375	-0.255425	1	110 / 38	0.0608761	0.045403	0.115601	0.392755	1	-0.0581848	0.126198	-0.461061	1	-0.0625566	0.136264	-0.459085	1	-0.0890485	0.107492
ap105	CHGB	PREDICTED: Secretogranin-1	102106936	NA	33	93	1.44392	1.76913	-0.188111	0.0498716	0.146778	0.339775	1	0.0852208	0.156374	0.544982	1	-0.00474693	0.127123	-0.0373412	1	-0.0377693	0.0420534	-0.898125	1	0.0387855	0.0375226	1.03366	1	-0.13874	0.079784	-1.73894	1	110 / 38	-0.145916	-0.239904	0.100594	-2.38488	0.896537	-0.0256327	0.109678	-0.233708	1	0.0399438	0.116368	0.343254	1	-0.0517152	0.0925661
ap107	PSMD5	PREDICTED: Proteasome 26S subunit, non-ATPase, 5	102111725	NA	21	34	1.41011	1.73566	-0.05123	-0.0268614	0.0808199	-0.332361	1	0.00248021	0.0883213	0.0280817	1	-0.0915961	0.0649509	-1.41024	1	0.172693	0.0716676	2.40964	0.716639	0.0468276	0.0639119	0.73269	1	0.0248316	0.0806437	0.307917	1	110 / 38	-0.0328518	-0.0139815	0.11315	-0.123566	1	0.0213906	0.123522	0.173172	1	0.00566601	0.133375	0.0424818	1	-0.103375	0.105213
ap109	N302_02410	PREDICTED: Probable phospholipid-transporting ATPase (EC:3.6.3.1)	102102103	NA	39	105	46.4435	56.0277	0.22186	-0.167754	0.100743	-1.66516	1	-0.143101	0.105733	-1.35341	1	-0.107467	0.0826894	-1.29964	1	0.206119	0.0744554	2.76835	0.336835	-0.114921	0.0574795	-1.99934	1	0.0859931	0.0864426	0.994799	1	110 / 38	0.356489	-0.154087	0.0967422	-1.59276	1	0.0524814	0.105221	0.498772	1	-0.283006	0.11139	-2.54067	0.686374	-0.128055	0.0888046
ap110	Endonuclease domain containing 1	PREDICTED: Endonuclease domain containing 1 protein-like	102104603	NA	32	59	0.67473	0.848135	0.141206	0.0213473	0.118841	0.179629	1	-0.124507	0.124465	-1.00034	1	0.116567	0.0980007	1.18945	1	0.461986	0.0590357	7.82554	2.13729e-12	-0.0403817	0.0521881	-0.773772	1	-0.0125775	0.0910208	-0.138183	1	110 / 38	0.20614	-0.0460355	0.107704	-0.427427	1	0.123761	0.117552	1.05282	1	-0.268988	0.125026	-2.15146	1	0.178413	0.0992904
ap112	CDH1	PREDICTED: Cadherin-1 isoform X1	101805985	NA	34	62	0.701612	0.83723	0.0922954	-0.0298112	0.0859009	-0.347041	1	-0.0785503	0.0924149	-0.849974	1	-0.0846325	0.0708902	-1.19385	1	-0.394427	0.0767756	-5.13741	5.01894e-05	-0.048851	0.0619647	-0.788368	1	0.0308689	0.0852584	0.362062	1	110 / 38	0.111617	0.0865446	0.111897	0.773432	1	-0.0740603	0.122154	-0.606287	1	-0.149507	0.131897	-1.13351	1	-0.0589741	0.104048
ap113	CALU	PREDICTED: Calumenin	102108550	NA	20	27	0.161202	0.195081	0.0060234	-0.0586107	0.0742796	-0.789055	1	-0.153635	0.0815459	-1.88403	1	-0.0667111	0.0620859	-1.0745	1	0.243899	0.0743655	3.27974	0.0865012	0.0998191	0.0598139	1.66883	1	0.0386972	0.0745479	0.519092	1	110 / 38	0.0698225	-0.145834	0.110864	-1.31542	1	0.11991	0.121113	0.990067	1	-0.174803	0.129715	-1.3476	1	-0.029923	0.102648
ap114	Ig v	Immunoglobulin heavy chain variable region	D70823.1	yp98	9	12	0.274093	0.327257	-0.0167381	-0.206499	0.112232	-1.83992	1	-0.0385986	0.115945	-0.332905	1	-0.190851	0.0910017	-2.09723	1	0.39123	0.0794936	4.92152	0.000135929	0.050393	0.0561981	0.896702	1	0.0906398	0.0996585	0.909504	1	110 / 38	0.0834449	-0.0336177	0.103003	-0.326375	1	-0.233937	0.112445	-2.08046	1	-0.0893496	0.121414	-0.735907	1	-0.316416	0.0957782
ap116	GRN	PREDICTED: Granulins	102102163	NA	22	23	0.108893	0.130101	-0.0177853	0.011145	0.0893739	0.124701	1	-0.0569781	0.0971726	-0.58636	1	-0.0198192	0.0697264	-0.284242	1	-0.137747	0.0728397	-1.8911	1	0.085546	0.0660657	1.29486	1	0.03526	0.0887296	0.397387	1	110 / 38	0.0423684	-0.0343217	0.112195	-0.305912	1	-0.0371554	0.122521	-0.303257	1	-0.0709392	0.131976	-0.537518	1	0.0855567	0.104199
ap117	Ovalbumin-related protein Y	Uncharacterised protein similar to Ovalbumin-related protein Y-like	101810353	yp101	39	113	7367.12	8911.48	0.215257	-0.153846	0.12908	-1.19187	1	-0.228993	0.134299	-1.7051	1	-0.189083	0.106768	-1.77096	1	0.191359	0.0726981	2.63225	0.470165	-0.0342216	0.0593862	-0.576256	1	0.029821	0.106283	0.280581	1	110 / 38	0.350668	-0.12444	0.10651	-1.16834	1	-0.096696	0.116199	-0.832156	1	-0.313579	0.123438	-2.54038	0.686374	-0.235641	0.0981046
ap119	TCN2	PREDICTED: Transcobalamin-2	102100004	yp102	39	109	2.49799	3.02253	0.0107611	0.0467818	0.111976	0.417785	1	-0.0910873	0.117138	-0.777609	1	-0.0331731	0.0917062	-0.361733	1	0.251191	0.0717652	3.50018	0.0435689	0.0104746	0.0596446	0.175617	1	0.0377605	0.0945781	0.399251	1	110 / 38	0.0869641	-0.030493	0.104227	-0.292564	1	0.0572216	0.113396	0.504618	1	-0.0728434	0.120057	-0.60674	1	0.0326587	0.0956961
ap120	CGREF1	PREDICTED: Cell growth regulator with EF hand domain protein 1	102107016	NA	35	52	0.439788	0.502945	-0.0906483	0.136152	0.0759646	1.79231	1	-0.0351055	0.0811405	-0.43265	1	0.0292035	0.0619788	0.471185	1	-0.676769	0.061492	-11.0058	0	0.219876	0.0526176	4.17876	0.00340632	-0.0402135	0.0740963	-0.54272	1	110 / 38	-0.161995	0.118027	0.105922	1.11428	1	0.260301	0.115505	2.25358	1	0.0699823	0.122582	0.570901	1	0.181825	0.0974903
ap123	APOA1	PREDICTED: Apolipoprotein A-I isoform X1	101814498	yp107	23	28	0.221346	0.269041	0.0746916	0.0652295	0.101946	0.639844	1	-0.122725	0.107445	-1.14222	1	-0.0527479	0.0815524	-0.646798	1	0.00181222	0.0788655	0.0229786	1	0.0572894	0.0684806	0.836579	1	0.0482182	0.0984634	0.489707	1	110 / 38	-0.0513222	0.1094	0.113564	0.963335	1	0.0288462	0.124059	0.232521	1	-0.0216621	0.133072	-0.162785	1	-0.232595	0.105237
ap124	Beta gal	PREDICTED: Beta-galactosidase (EC:3.2.1.23)	102104867	NA	7	8	0.101592	0.12222	0.0433638	-0.0326405	0.0920852	-0.35446	1	-0.134411	0.0964839	-1.39309	1	-0.0352068	0.0745916	-0.471994	1	0.151923	0.093702	1.62134	1	0.0879124	0.0644019	1.36506	1	0.079969	0.093235	0.857715	1	110 / 38	0.19675	0.0678511	0.106555	0.63677	1	0.0592406	0.116211	0.509767	1	-0.226226	0.123364	-1.83381	1	-0.186181	0.0980933
ap125	4F2hc	PREDICTED: 4F2 cell-surface antigen heavy chain	102112839	NA	39	89	0.840605	1.02928	0.113854	-0.113264	0.0943413	-1.20058	1	-0.116297	0.0986993	-1.1783	1	-0.110363	0.0787202	-1.40196	1	-0.326376	0.0586768	-5.56227	7.47902e-06	0.0271946	0.0491533	0.553262	1	-0.034764	0.0816512	-0.425763	1	110 / 38	0.106448	-0.117856	0.0924584	-1.27469	1	-0.148921	0.100445	-1.48261	1	-0.134533	0.106328	-1.26526	1	-0.122188	0.0848129
ap126	AOAH	PREDICTED: Acyloxyacyl hydrolase (neutrophil)	102111626	yp109	39	106	9.64681	11.7395	-0.268117	-0.307955	0.130176	-2.36568	0.780801	0.320415	0.13621	2.35236	0.797494	0.0717407	0.108103	0.663635	1	0.0517031	0.0600153	0.861498	1	0.0401563	0.0512303	0.783839	1	-0.275433	0.0949967	-2.89939	0.246451	110 / 38	-0.271873	-3.23434e-05	0.101298	-0.00031929	1	-0.427491	0.110503	-3.86858	0.0505536	0.372106	0.117363	3.17055	0.227991	-0.0171852	0.0932894
ap127	Ovalbumin	PREDICTED: Ovalbumin-like	102112011	yp111	39	113	9873.57	11904.8	-0.103742	-0.232415	0.106042	-2.19174	1	0.0940712	0.110138	0.854121	1	-0.141265	0.0854459	-1.65327	1	0.330026	0.0751995	4.38867	0.00148977	0.121151	0.0609802	1.98672	1	-0.0609162	0.0973505	-0.625741	1	110 / 38	0.0341165	-0.0508631	0.11024	-0.461385	1	-0.130481	0.120429	-1.08347	1	-0.0617846	0.128862	-0.479462	1	-0.257879	0.102016
ap128	TFPI2	PREDICTED: Tissue factor pathway inhibitor 2	102099679	NA	36	86	1.77948	2.1422	-0.233037	-0.14595	0.135499	-1.07713	1	0.211057	0.143365	1.47216	1	-0.247071	0.112893	-2.18854	1	0.243159	0.0499055	4.87239	0.00016867	0.051336	0.0502593	1.02142	1	-0.158554	0.0912918	-1.73678	1	110 / 38	-0.225219	0.0935813	0.111302	0.840784	1	-0.0397344	0.121505	-0.327019	1	0.185774	0.131197	1.41599	1	-0.230129	0.103495
ap130	PIEZO2	PREDICTED: Piezo-type mechanosensitive ion channel component 2	102109940	NA	35	78	1.61261	1.97905	0.153822	-0.0417506	0.0813027	-0.51352	1	-0.144489	0.0858299	-1.68343	1	0.0332328	0.0672531	0.494145	1	0.109526	0.0574513	1.90641	1	0.0032715	0.0459234	0.0712383	1	-0.0389928	0.0685964	-0.568438	1	110 / 38	0.145837	0.120823	0.0704261	1.7156	1	0.039379	0.0764168	0.515318	1	-0.126794	0.0809405	-1.56651	1	0.0560691	0.0645692
ap133	VMO1	PREDICTED: Vitelline membrane outer layer protein 1 homolog	102109514	yp114	39	106	57.1628	70.1277	-0.0418092	-0.10354	0.104462	-0.991169	1	0.0265471	0.11022	0.240856	1	-0.102857	0.0867267	-1.18598	1	0.784055	0.0449195	17.4547	0	-0.017584	0.0341896	-0.51431	1	-0.0597656	0.06677	-0.895096	1	110 / 38	-0.191594	0.251943	0.104187	2.41818	0.848531	-0.192605	0.113737	-1.69342	1	0.0750929	0.122809	0.611459	1	-0.204236	0.0968787
ap134	ENPP2	PREDICTED: Ectonucleotide pyrophosphatase/phosphodiesterase family member 2 isoform X1 (EC:3.1.4.39)	102114269	yp115	39	107	16.6766	20.1518	0.000943875	-0.137693	0.104558	-1.31691	1	-0.0730239	0.10887	-0.670745	1	-0.0599073	0.0871992	-0.687017	1	-0.0562829	0.0630174	-0.893133	1	-0.0175385	0.0494157	-0.354917	1	0.0860369	0.0863258	0.996653	1	110 / 38	-0.0131821	0.0325153	0.0901984	0.360487	1	-0.201816	0.0980739	-2.0578	1	-0.120781	0.103816	-1.16341	1	-0.159998	0.0827806
ap135	CTSC	PREDICTED: Dipeptidyl peptidase 1 (Cathepsin C) (EC:3.4.14.1)	100230748	NA	26	61	0.496592	0.60051	-0.0202864	-0.104123	0.138017	-0.754423	1	-0.0870378	0.144604	-0.601903	1	0.185968	0.115419	1.61124	1	0.0152536	0.0612241	0.249143	1	0.103669	0.0549049	1.88816	1	-0.0734528	0.102958	-0.713422	1	110 / 38	0.101924	-0.102776	0.105446	-0.974675	1	0.0192726	0.114953	0.167657	1	-0.156555	0.121936	-1.28391	1	0.253984	0.0970126
ap137	EEF1A1	PREDICTED: Elongation factor 1-alpha 1	102111321	yp117	9	11	1.55297	1.87292	0.00684301	-0.0696298	0.0913459	-0.762265	1	-0.0899543	0.0949875	-0.947013	1	-0.00233758	0.0764641	-0.0305709	1	0.157396	0.0747134	2.10666	1	0.0482956	0.0542835	0.889692	1	-0.00362143	0.0855072	-0.0423523	1	110 / 38	-0.108599	0.0201364	0.084622	0.237957	1	-0.0366595	0.0918992	-0.39891	1	0.0187214	0.0972917	0.192425	1	0.00255524	0.0776111
ap138	APOB	PREDICTED: Apolipoprotein B-100	102099389	yp119	39	109	5.51795	6.46323	0.0162065	0.0411341	0.0804587	0.511245	1	-0.0515423	0.0864189	-0.596424	1	-0.163952	0.0679063	-2.41439	0.716639	-0.0829151	0.0664266	-1.24822	1	0.0450054	0.0554763	0.811254	1	0.187559	0.077465	2.4212	0.714214	110 / 38	-0.0922459	0.0537321	0.106772	0.503242	1	-0.0497721	0.11653	-0.427119	1	0.059087	0.123919	0.476821	1	-0.254812	0.0984205
ap139	Cystatin	PREDICTED: Cystatin-like	102099573	yp120	39	113	36.5142	43.8767	0.0524942	-0.0916345	0.0985264	-0.93005	1	-0.0742311	0.103707	-0.715775	1	0.0196202	0.0815331	0.240641	1	-0.295042	0.0570183	-5.17451	4.55066e-05	0.0232907	0.0465566	0.500267	1	-0.0311523	0.076421	-0.407641	1	110 / 38	0.0849113	0.0699094	0.071989	0.971111	1	-0.0665127	0.0781147	-0.851475	1	-0.0110188	0.0827373	-0.133179	1	0.0665897	0.0660027
ap140	Ovostatin	PREDICTED: Ovostatin-like	102110660	yp121	39	112	3.12365	3.87819	0.0480595	0.165664	0.13068	1.2677	1	-0.112921	0.136622	-0.826523	1	0.096903	0.108117	0.896275	1	0.198297	0.0658336	3.01209	0.188559	0.0634354	0.045031	1.40871	1	-0.0940324	0.090459	-1.0395	1	110 / 38	0.0355172	0.0610507	0.103581	0.589401	1	0.175815	0.112917	1.55704	1	-0.28158	0.119772	-2.35097	0.946757	0.150919	0.0952934
ap141	A2M	PREDICTED: Alpha-2-macroglobulin	102034966	yp122	39	113	17.452	21.3941	-0.285874	0.0715452	0.119265	0.599885	1	0.320864	0.124874	2.56951	0.525377	0.228231	0.0988536	2.30878	0.854054	0.186548	0.0563565	3.31013	0.080669	-0.005166	0.0466828	-0.110662	1	-0.192415	0.0862925	-2.2298	0.966846	110 / 38	-0.354275	0.112065	0.0903036	1.24098	1	-0.0248793	0.0982758	-0.253158	1	0.383657	0.104063	3.68676	0.0788025	0.223905	0.0829311
ap142	PSME4	PREDICTED: Proteasome activator complex subunit 4	102106443	yp123	34	69	0.307616	0.373009	0.127272	-0.105103	0.109086	-0.963483	1	-0.221474	0.114971	-1.92634	1	-0.0595572	0.0898447	-0.662891	1	-0.0450792	0.0661591	-0.681376	1	0.0488173	0.0574025	0.850439	1	-0.0457627	0.0894533	-0.511583	1	110 / 38	-0.0966507	0.0633663	0.104439	0.60673	1	-0.104327	0.113765	-0.917045	1	-0.0986751	0.120553	-0.818523	1	-0.0685528	0.0959955
ap143	EFEMP1	PREDICTED: EGF containing fibulin-like extracellular matrix protein 1	102103619	NA	17	18	0.102154	0.119343	-0.0011147	0.0718121	0.0908275	0.790643	1	-0.11079	0.0995673	-1.11271	1	-0.047707	0.0740393	-0.644347	1	-0.160115	0.0808255	-1.98099	1	0.160098	0.0636688	2.51454	0.591208	0.0977164	0.0905452	1.0792	1	110 / 38	0.113819	-0.0155997	0.107054	-0.145718	1	0.0563866	0.116608	0.483558	1	-0.103056	0.12356	-0.834057	1	-0.043493	0.0983942
ap144	A2M	PREDICTED: Alpha-2-macroglobulin-like protein 1-like	100542931	yp124	39	112	2647.93	3183.69	0.146339	0.143701	0.145293	0.989042	1	-0.202983	0.151455	-1.34023	1	0.0171201	0.120488	0.14209	1	0.232922	0.0645861	3.60638	0.0308934	-0.0132132	0.0486789	-0.271436	1	0.320533	0.10421	3.07584	0.154341	110 / 38	0.300306	-0.0869599	0.107201	-0.811182	1	0.143189	0.117086	1.22294	1	-0.346213	0.125947	-2.74888	0.466903	0.0307228	0.0994907
ap145	LTBP1	PREDICTED: Latent transforming growth factor beta-binding protein 1	100232161	NA	20	36	0.125662	0.155103	0.0868868	0.141978	0.0671618	2.11397	1	-0.176751	0.0738021	-2.39493	0.742335	0.0781102	0.0570059	1.37021	1	0.149402	0.0734136	2.03508	1	0.0835277	0.055606	1.50213	1	-0.0415119	0.0679616	-0.610814	1	110 / 38	0.100441	0.0637694	0.101638	0.627415	1	0.0938407	0.110629	0.84825	1	-0.181564	0.117155	-1.54978	1	0.0444353	0.0933528
ap146	MLLT4	PREDICTED: Afadin isoform X1	101818644	NA	22	40	0.537808	0.665964	0.0128057	0.100452	0.105456	0.952549	1	-0.0136429	0.112299	-0.121487	1	0.136458	0.0886994	1.53843	1	0.244897	0.0653353	3.74832	0.0184866	-0.0567678	0.057077	-0.994582	1	-0.0267748	0.095137	-0.281434	1	110 / 38	0.00094942	-0.0873567	0.102664	-0.850903	1	0.166194	0.111813	1.48636	1	-0.101563	0.118465	-0.857323	1	0.0760224	0.0943478
ap147	RNASET2	PREDICTED: Ribonuclease T2 isoform X1 (EC:3.1.27.-)	102105377	NA	30	70	0.665699	0.793837	-0.125231	-0.22003	0.103533	-2.1252	1	0.0746174	0.108916	0.685092	1	-0.0482789	0.0855212	-0.564525	1	0.0655066	0.0658208	0.995228	1	0.0799886	0.0581082	1.37655	1	-0.0707893	0.0897976	-0.78832	1	110 / 38	-0.037347	0.0761383	0.0998387	0.762613	1	-0.14648	0.108622	-1.34852	1	0.0314583	0.115003	0.273542	1	-0.0189691	0.0916675
ap150	MAN1A1	PREDICTED: Mannosyl-oligosaccharide 1,2-alpha-mannosidase IA (EC:3.2.1.113)	101879514	NA	9	11	0.156385	0.189541	0.0864672	-0.0325573	0.102295	-0.318268	1	-0.117871	0.106121	-1.11073	1	0.0834748	0.0814622	1.02471	1	0.400858	0.0787592	5.08967	6.46613e-05	0.0111618	0.0598185	0.186595	1	0.137581	0.0985312	1.39631	1	110 / 38	0.269186	-0.0706087	0.111071	-0.635711	1	0.0433662	0.121327	0.357434	1	-0.253031	0.130315	-1.94169	1	-0.0558328	0.103001
ap151	LAMA2	PREDICTED: Laminin, subunit alpha 2	101806802	NA	38	87	2.0633	2.46948	-0.154447	0.0330703	0.0710161	0.465673	1	0.0103862	0.0780844	0.133013	1	0.0158961	0.0606963	0.261896	1	-0.192526	0.0746242	-2.57993	0.508744	0.192655	0.0577644	3.33519	0.0752907	-0.0740884	0.0713787	-1.03796	1	110 / 38	-0.0641019	0.046131	0.0896611	0.514504	1	-0.0500495	0.0973359	-0.514194	1	0.0114634	0.103065	0.111225	1	0.0200308	0.0822197
ap152	CLU	PREDICTED: Clusterin	102114150	yp128	39	113	42.4613	50.1666	0.0464303	0.288329	0.150085	1.92111	1	-0.171065	0.158402	-1.07994	1	0.306568	0.127959	2.39584	0.750231	-0.370326	0.0589649	-6.28045	1.00641e-07	0.0833308	0.029708	2.805	0.311748	0.370347	0.0775826	4.77358	0.000271473	110 / 38	0.126062	-0.0205528	0.112614	-0.182506	1	0.1069	0.122937	0.869551	1	-0.197247	0.132743	-1.48593	1	0.29368	0.104715
ap153	NA	NA	NA	NA	39	105	10.979	13.2785	0.0569091	-0.0261888	0.142122	-0.18427	1	-0.0162447	0.148543	-0.10936	1	-0.0792775	0.119543	-0.663171	1	0.403454	0.0640223	6.30178	8.32263e-08	-0.056344	0.0474661	-1.18704	1	-0.0876551	0.103565	-0.846377	1	110 / 38	0.11566	-0.0378334	0.108625	-0.348295	1	0.0145113	0.118582	0.122374	1	-0.214013	0.12804	-1.67145	1	-0.0791407	0.101005
ap155	Gallinacin 12	PREDICTED: Gallinacin 12-like	101815465	NA	5	5	0.140479	0.169455	0.0951916	0.0614496	0.0827799	0.742325	1	-0.185178	0.0869882	-2.12877	1	-0.0470479	0.0655296	-0.717965	1	0.429589	0.0849456	5.05723	8.57238e-05	0.0628703	0.0614149	1.0237	1	0.0945678	0.0836251	1.13085	1	110 / 38	0.253314	-0.0854056	0.1085	-0.787149	1	0.128974	0.118446	1.08889	1	-0.386168	0.127893	-3.01945	0.294666	-0.157959	0.100889
ap156	Gallinacin 11	PREDICTED: Gallinacin 11-like	102102029	NA	39	105	42.1878	50.6889	0.0903149	0.269195	0.121957	2.2073	1	-0.101705	0.126429	-0.80444	1	0.145755	0.100785	1.44619	1	-0.047798	0.073308	-0.652017	1	0.00296865	0.0528606	0.05616	1	0.178867	0.100005	1.78859	1	110 / 38	0.133151	-0.119765	0.103081	-1.16185	1	0.138622	0.112329	1.23408	1	0.101099	0.119084	0.848977	1	0.0706202	0.0947881
ap158	Plasminogen	PREDICTED: Plasminogen-like (EC:3.4.21.7)	102104141	yp134	6	7	0.169736	0.205752	0.0941293	-0.103018	0.0996018	-1.0343	1	-0.185884	0.103396	-1.79778	1	-0.0645313	0.0814299	-0.792478	1	0.35212	0.0857084	4.10835	0.00455162	0.0644965	0.0612687	1.05268	1	0.0133394	0.0961224	0.138775	1	110 / 38	0.131946	-0.0861838	0.10503	-0.820567	1	-0.107523	0.11451	-0.938979	1	-0.189447	0.121486	-1.55941	1	-0.191422	0.0966425
ap159	Vanin-1	PREDICTED: Pantetheinase-like [Vascular non-inflammatory molecule 1 (EC:3.5.1.92)]	102100467	yp135	39	98	13.8627	16.5999	0.114244	-0.00987978	0.0749725	-0.131779	1	-0.110324	0.0799797	-1.3794	1	0.177524	0.0628048	2.82661	0.29292	-0.151209	0.0697845	-2.1668	1	0.0328783	0.0542287	0.60629	1	0.0082772	0.071126	0.116374	1	110 / 38	0.089356	0.00796908	0.0909441	0.0876262	1	-0.0759243	0.0988591	-0.768005	1	-0.0963361	0.104645	-0.920601	1	0.105857	0.0834514
ap160	Vanin-3	PREDICTED: Vascular non-inflammatory molecule 3 (EC:3.5.1.92)	102102180	NA	36	75	0.147545	0.169865	-0.0933582	0.0496796	0.121947	0.407387	1	0.01683	0.128491	0.130982	1	0.192363	0.100266	1.91851	1	-0.30488	0.0558737	-5.4566	1.03923e-05	0.0892649	0.0555353	1.60735	1	-0.072004	0.100214	-0.718499	1	110 / 38	0.140903	-0.0885657	0.113839	-0.777993	1	0.0970641	0.12434	0.780634	1	-0.241879	0.133695	-1.80919	1	0.130976	0.105628
ap161	MAN2B2	PREDICTED: Epididymis-specific alpha-mannosidase (EC:3.2.1.24)	102105905	yp136	39	110	5.72179	6.85896	0.119694	-0.103705	0.145299	-0.713732	1	-0.190499	0.151857	-1.25446	1	0.0685135	0.121311	0.564774	1	-0.122747	0.0656588	-1.86947	1	0.0226037	0.0517245	0.437001	1	-0.100613	0.1023	-0.983516	1	110 / 38	0.0503323	0.0164823	0.107374	0.153503	1	-0.0402731	0.117218	-0.343575	1	-0.279493	0.124763	-2.24018	1	0.134222	0.0990377
ap163	SPINK2	PREDICTED: Serine peptidase inhibitor, Kazal type 2 isoform X1	101816565	NA	39	96	3.72511	4.34283	0.0178381	-0.0608465	0.144561	-0.420905	1	-0.0915054	0.150905	-0.606378	1	-0.0199967	0.119408	-0.167466	1	-0.282303	0.0600415	-4.7018	0.000357913	0.0572839	0.0533164	1.07441	1	0.0161804	0.104933	0.154198	1	110 / 38	-0.166388	0.195896	0.109733	1.78521	1	-0.237053	0.119791	-1.97888	1	0.107288	0.129347	0.829463	1	0.0262867	0.102036
ap164	FGB	PREDICTED: Fibrinogen beta chain	102105105	yp138	2	2	0.890425	1.0833	0.0307463	-0.0236208	0.0666263	-0.354526	1	-0.122762	0.0696823	-1.76173	1	-0.143467	0.0550194	-2.60758	0.488743	0.276399	0.0613233	4.50723	0.000891661	0.0554815	0.0416471	1.33218	1	-0.0284435	0.0600439	-0.473711	1	110 / 38	-0.138456	0.028382	0.0618058	0.459212	1	-0.0560202	0.0670263	-0.835794	1	-0.104586	0.0710308	-1.47241	1	-0.196674	0.0566561
ap165	FGA	PREDICTED: Fibrinogen alpha chain	102105286	yp139	7	8	0.406556	0.491003	-0.046135	-0.0695674	0.0801405	-0.868068	1	-0.0508259	0.0836623	-0.607513	1	-0.118811	0.0679835	-1.74765	1	0.256436	0.0781214	3.28253	0.0864014	0.0686198	0.0531368	1.29138	1	0.0289635	0.0790973	0.366176	1	110 / 38	-0.109849	0.0301939	0.0875014	0.345068	1	-0.100026	0.0950674	-1.05215	1	-0.0737294	0.100634	-0.732647	1	-0.270523	0.0802689
ap167	AGA	PREDICTED: N(4)-(beta-N-acetylglucosaminyl)-L-asparaginase (EC:3.5.1.26)	101817078	yp141	39	110	46.4744	56.1839	0.0861092	0.0833364	0.155723	0.535159	1	-0.192294	0.163407	-1.17678	1	0.175794	0.131109	1.34082	1	-0.285313	0.0566464	-5.03673	8.57238e-05	0.0509237	0.045703	1.11423	1	0.151186	0.0977687	1.54637	1	110 / 38	0.0174449	-0.0433661	0.109224	-0.397038	1	-0.0322349	0.119294	-0.270214	1	-0.146589	0.127297	-1.15156	1	0.163671	0.10091
ap169	IGFBP7	PREDICTED: Insulin-like growth factor-binding protein 7	102059002	NA	34	56	0.451842	0.565178	0.0504078	-0.121577	0.072651	-1.67344	1	-0.0677547	0.0769101	-0.880959	1	-0.0827684	0.0599308	-1.38107	1	0.474673	0.0699712	6.78383	3.53959e-09	-0.0196328	0.0535765	-0.366444	1	-0.0874136	0.0710774	-1.22984	1	110 / 38	0.245186	-0.0263729	0.102097	-0.258313	1	0.0182295	0.111319	0.163759	1	-0.349557	0.118112	-2.95954	0.328156	-0.148782	0.0939513
ap170	Ank2	PREDICTED: Ankyrin-2	102111847	NA	18	32	0.435411	0.53968	-0.121919	-0.0177977	0.0844617	-0.210719	1	0.0906081	0.0918901	0.986048	1	0.00392854	0.071072	0.0552755	1	0.10405	0.0766049	1.35827	1	0.0188856	0.0623868	0.302717	1	0.0832101	0.083514	0.996361	1	110 / 38	-0.0730759	0.0596462	0.110783	0.538406	1	-0.0798192	0.120831	-0.660584	1	0.065271	0.128288	0.508785	1	-0.0086965	0.101998
ap172	GNS	PREDICTED: N-acetylglucosamine-6-sulfatase (EC:3.1.6.14)	101808967	yp145	13	20	0.167417	0.20492	0.105413	0.0735349	0.0954217	0.770631	1	-0.169656	0.0997209	-1.7013	1	0.0727135	0.0761841	0.954444	1	0.245277	0.0829725	2.95612	0.21259	0.0595195	0.0647652	0.919004	1	0.0178675	0.092623	0.192906	1	110 / 38	0.22596	-0.074325	0.109463	-0.678996	1	0.217381	0.119487	1.81929	1	-0.274393	0.127133	-2.15832	1	0.0316644	0.10094
ap173	ALB	PREDICTED: Serum albumin	102106765	yp147	39	110	2.13308	2.55804	0.135291	-0.17073	0.0984091	-1.7349	1	-0.239898	0.103485	-2.31819	0.834681	-0.0692621	0.080901	-0.856134	1	-0.162309	0.0704614	-2.30351	0.854054	0.0654024	0.0605639	1.07989	1	-0.161831	0.0909037	-1.78024	1	110 / 38	0.0282219	0.0123917	0.0997514	0.124226	1	-0.189443	0.108618	-1.74411	1	-0.235038	0.11506	-2.04275	1	-0.0138887	0.0916529
ap174	ANKRD17	PREDICTED: Ankyrin repeat domain-containing protein 17	102032574	NA	39	105	12.7793	15.4399	-0.00249636	-0.0556067	0.0864472	-0.643244	1	-0.0949218	0.0919364	-1.03247	1	-0.168766	0.0722438	-2.33607	0.816001	0.230503	0.0688537	3.34773	0.0738082	0.024906	0.0578909	0.430223	1	0.0333973	0.0811961	0.411317	1	110 / 38	0.23366	-0.128626	0.100872	-1.27515	1	0.115849	0.109886	1.05427	1	-0.350122	0.116449	-3.00664	0.301057	-0.209914	0.0927226
ap176	NPC2	PREDICTED: Epididymal secretory protein E1	102039222	yp149	38	104	1.95964	2.34538	0.0435371	-0.0631249	0.0849284	-0.743272	1	-0.166096	0.0892091	-1.86187	1	0.0923233	0.0706236	1.30726	1	-0.130075	0.0634998	-2.04844	1	0.114909	0.0509999	2.25312	0.916436	-0.0163784	0.0759393	-0.215678	1	110 / 38	0.0932413	0.0725725	0.0841679	0.862235	1	-0.115439	0.0913761	-1.26334	1	-0.208751	0.0967519	-2.15759	1	0.118682	0.0771836
ap179	Alpha-1-antitrypsin-like	PREDICTED: Alpha-1-antitrypsin-like	100228673	yp154	39	113	38.6648	47.232	0.0337203	0.0817997	0.144203	0.567254	1	-0.0192633	0.150282	-0.12818	1	-0.0958659	0.12025	-0.797223	1	0.303441	0.0675553	4.49174	0.000924186	-0.0255752	0.0520503	-0.491356	1	0.0527456	0.106442	0.495534	1	110 / 38	0.0905463	0.0622525	0.106552	0.584247	1	0.0966129	0.116401	0.829998	1	0.0556946	0.124646	0.446823	1	-0.146857	0.0986451
ap180	NTS	PREDICTED: Neurotensin/neuromedin N	102110126	NA	8	11	0.213473	0.263575	0.0515418	-0.0374703	0.093492	-0.400786	1	-0.101889	0.098098	-1.03864	1	-0.0919641	0.072413	-1.27	1	0.425924	0.0746961	5.70209	2.95003e-06	0.0396094	0.0620294	0.638559	1	0.195105	0.0924369	2.11069	1	110 / 38	0.166701	0.0504263	0.107439	0.469349	1	0.0265608	0.117304	0.226427	1	-0.196722	0.126543	-1.55459	1	-0.173261	0.0998565
ap182	MDK	PREDICTED: Midkine (neurite growth-promoting factor 2)	102100295	NA	9	11	0.168723	0.193924	0.117442	-0.0425343	0.11138	-0.381884	1	-0.179068	0.114649	-1.56188	1	-0.0509279	0.0888241	-0.573357	1	0.469245	0.0910522	5.15358	4.94845e-05	0.0439047	0.0581123	0.755515	1	0.170413	0.103781	1.64204	1	110 / 38	0.203322	-0.0132962	0.110644	-0.120171	1	0.0596019	0.120786	0.493449	1	-0.211287	0.130421	-1.62004	1	-0.130948	0.102883
ap183	SCG5	PREDICTED: Neuroendocrine protein 7B2	102102119	NA	37	55	0.652927	0.787955	0.158468	-0.0533214	0.107228	-0.497272	1	-0.208831	0.112113	-1.86267	1	-0.09954	0.0886995	-1.12222	1	-0.516522	0.0528901	-9.76595	0	0.00975466	0.0480882	0.202849	1	-0.00706705	0.0855405	-0.0826164	1	110 / 38	-0.0717188	-0.204782	0.0984609	-2.07983	1	-0.231368	0.107283	-2.15662	1	-0.0082948	0.113719	-0.0729412	1	-0.190929	0.0905283
ap184	ZP1	PREDICTED: Zona pellucida sperm-binding protein 1 isoform X1	101815400	NA	36	59	0.759659	0.896297	0.118766	0.123578	0.113868	1.08527	1	-0.127672	0.118438	-1.07796	1	0.0139847	0.0930708	0.150259	1	-0.348028	0.0693267	-5.02012	8.93046e-05	-0.0554562	0.0567364	-0.977434	1	0.359743	0.101557	3.54226	0.0382462	110 / 38	-0.142094	0.0877005	0.107445	0.816236	1	-0.274276	0.117294	-2.33836	0.961301	0.0572419	0.12665	0.451969	1	-0.269266	0.0999085
ap185	CAT	PREDICTED: Catalase (EC:1.11.1.6)	102112964	NA	39	84	1.44942	1.70547	0.0744536	-0.112424	0.109886	-1.02309	1	-0.114499	0.114372	-1.00111	1	-0.134463	0.0916968	-1.46639	1	-0.663349	0.0576226	-11.512	0	0.0518423	0.0441297	1.17477	1	-0.041675	0.084886	-0.490952	1	110 / 38	-0.0111011	-0.0978349	0.106358	-0.919863	1	-0.188912	0.116176	-1.62608	1	-0.0278155	0.124096	-0.224146	1	-0.213568	0.0983227
ap186	MUC6	PREDICTED: Mucin-6	102104641	yp157	39	105	30.9937	37.6177	-0.052634	-0.0891544	0.132862	-0.671028	1	0.0724809	0.137793	0.526013	1	0.119784	0.110038	1.08857	1	0.0931073	0.0780407	1.19306	1	-0.0602912	0.0553612	-1.08905	1	-0.263371	0.107077	-2.45965	0.670907	110 / 38	-0.031985	-0.0108801	0.108906	-0.0999036	1	-0.114773	0.118849	-0.965706	1	-0.0224076	0.126353	-0.177341	1	0.00168556	0.10037
ap187	MUC5B	PREDICTED: Mucin-5B	102114478	yp158	39	113	3847.54	4661.37	0.173444	0.0537487	0.122456	0.438921	1	-0.212044	0.127702	-1.66046	1	-0.0338397	0.100473	-0.336805	1	0.109581	0.0732815	1.49535	1	-0.0671124	0.0537605	-1.24836	1	0.0447162	0.0953136	0.469148	1	110 / 38	0.220831	-0.109679	0.0973593	-1.12654	1	0.0263176	0.105926	0.248452	1	-0.219299	0.11215	-1.95541	1	-0.103763	0.089392
ap188	CTSD	PREDICTED: Cathepsin D (EC:3.4.23.5)	102113116	yp159	37	69	0.472153	0.574785	0.0500595	-0.0178867	0.0989745	-0.18072	1	-0.0839111	0.103693	-0.809227	1	0.0135429	0.0813459	0.166486	1	-0.0543045	0.0756313	-0.718015	1	0.0158686	0.0593984	0.267156	1	-0.00953766	0.0881451	-0.108204	1	110 / 38	-0.187098	0.144494	0.0947154	1.52556	1	0.0201707	0.102971	0.195887	1	0.0292989	0.108998	0.268801	1	0.0462674	0.0869184
ap189	IGF2	PREDICTED: Insulin-like growth factor II	102111387	NA	38	100	1.655	2.00147	0.133175	0.046826	0.11611	0.40329	1	-0.106502	0.121997	-0.872987	1	0.331872	0.0969039	3.42476	0.0562352	-0.181159	0.0641693	-2.82314	0.298569	-0.0844146	0.0549682	-1.5357	1	0.0321114	0.100083	0.320848	1	110 / 38	0.186465	-0.229131	0.0992879	-2.30774	0.970793	-0.116815	0.108053	-1.08109	1	-0.172125	0.114416	-1.50437	1	0.14018	0.0911817
ap190	NUCB2	PREDICTED: Nucleobindin-2	100220031	yp161	39	106	16.9862	20.44	0.0176039	-0.0422637	0.127738	-0.330862	1	0.00814586	0.133043	0.0612271	1	-0.0330644	0.104666	-0.315904	1	-0.0200285	0.0783051	-0.255776	1	-0.0437457	0.0619173	-0.706518	1	-0.139916	0.105073	-1.33161	1	110 / 38	0.237923	-0.0690104	0.102969	-0.670204	1	0.0168765	0.112063	0.150598	1	-0.0763257	0.118665	-0.643203	1	-0.0997187	0.0945652
ap191	DKK3	PREDICTED: Dickkopf-related protein 3	102105272	NA	39	106	6.28021	7.5007	0.149192	-0.325599	0.129963	-2.50532	0.604502	-0.218418	0.136494	-1.6002	1	-0.322946	0.108926	-2.96481	0.210801	-0.0811736	0.0470117	-1.72667	1	0.0426452	0.0368705	1.15662	1	-0.0575349	0.0798411	-0.720618	1	110 / 38	0.0230009	0.22691	0.0859278	2.64071	0.57937	-0.446526	0.0938704	-4.75684	0.00266949	-0.131178	0.100479	-1.30552	1	-0.367241	0.0795335
ap192	LOC101819366	PREDICTED: Uncharacterized protein	101819366	yp163	22	39	0.351716	0.434021	0.0526726	-0.154419	0.128878	-1.19818	1	-0.136044	0.134858	-1.00879	1	-0.184445	0.108005	-1.70774	1	-0.0975219	0.064632	-1.50888	1	0.062382	0.0555659	1.12267	1	0.0681883	0.101737	0.67024	1	110 / 38	-0.110272	0.213471	0.108086	1.97501	1	-0.235151	0.117878	-1.99486	1	0.0498888	0.125129	0.3987	1	-0.126791	0.0994995
ap194	ZP domain protein	ZP domain protein	ENSTGUP00000017917	NA	38	93	1.83465	2.17092	-0.108295	-0.0498459	0.105615	-0.471959	1	0.107417	0.11126	0.965455	1	-0.0177207	0.0882025	-0.200909	1	-0.329124	0.0666381	-4.93898	0.000123422	0.0683206	0.0580783	1.17635	1	0.121743	0.0924759	1.31649	1	110 / 38	-0.0555668	-0.105213	0.0996156	-1.05619	1	-0.281328	0.108292	-2.59787	0.62495	0.136746	0.11463	1.19293	1	-0.119165	0.091412
ap197	FRZB	PREDICTED: Secreted frizzled-related protein 3	102091736	yp169	39	105	5.70456	6.84356	-0.0250738	0.0704105	0.127565	0.551959	1	-0.0330425	0.132253	-0.249844	1	0.0214716	0.104229	0.206005	1	-0.160873	0.0808568	-1.98961	1	0.0792291	0.0563166	1.40685	1	0.129851	0.104002	1.24854	1	110 / 38	-0.0294577	0.0957671	0.109222	0.876811	1	0.0603318	0.119154	0.506333	1	-0.0186879	0.126568	-0.147651	1	0.0321432	0.100597
ap198	GPDC	PREDICTED: Glycerol-3-phosphate dehydrogenase 1-like protein (EC:1.1.1.8)	102105356	NA	35	53	0.656835	0.774477	0.0920299	-0.0679187	0.0768571	-0.883701	1	-0.11493	0.0839468	-1.36908	1	-0.102334	0.064776	-1.57982	1	-0.70389	0.0554531	-12.6934	0	0.0634408	0.0439765	1.44261	1	-0.0483268	0.0736259	-0.656383	1	110 / 38	0.10179	-0.0364344	0.101465	-0.359082	1	-0.317978	0.11079	-2.87009	0.363359	-0.0821488	0.119454	-0.687704	1	-0.306672	0.0942799
ap199	RBM43	PREDICTED: RNA binding motif protein 43	102111751	NA	39	104	19.7404	23.6947	0.0807525	0.0448893	0.0726731	0.617688	1	-0.115997	0.0780571	-1.48605	1	-0.0392625	0.0611767	-0.641788	1	-0.00999495	0.0812324	-0.123042	1	0.0569865	0.0584071	0.975676	1	0.0488141	0.0716632	0.68116	1	110 / 38	0.151564	-0.0962733	0.0994662	-0.967899	1	0.156559	0.108332	1.44518	1	-0.217189	0.11478	-1.89222	1	-0.18515	0.0914111
ap200	PRG4	PREDICTED: Proteoglycan 4	102107266	NA	7	10	0.538212	0.645854	0.09814	0.133105	0.1046	1.27252	1	-0.202861	0.109705	-1.84914	1	-0.0207242	0.0840992	-0.246425	1	0.272226	0.0744777	3.65513	0.025748	0.101671	0.065932	1.54206	1	0.117267	0.0981769	1.19445	1	110 / 38	0.0500741	-0.0253728	0.107313	-0.236436	1	0.142684	0.117156	1.21789	1	-0.243906	0.12472	-1.95563	1	-0.047442	0.0989934
ap202	TNR	PREDICTED: Tenascin-R isoform X2	102104056	NA	39	104	3.99485	4.6481	0.0799215	0.110076	0.095672	1.15056	1	-0.09777	0.0997323	-0.980324	1	-0.0968091	0.0792443	-1.22165	1	-0.743958	0.0528492	-14.077	0	0.0251411	0.0425888	0.590321	1	0.121588	0.0757623	1.60486	1	110 / 38	-0.0775633	0.0511943	0.111331	0.459837	1	0.0548717	0.121615	0.451192	1	0.0049811	0.129995	0.0383178	1	-0.232098	0.102963
ap203	QSOX1	PREDICTED: Sulfhydryl oxidase 1 (EC:1.8.3.2)	101807586	yp173	39	112	71.6612	86.9969	0.0404019	-0.0232706	0.0786281	-0.295958	1	-0.10889	0.0834741	-1.30448	1	0.0183671	0.0648326	0.283301	1	0.582268	0.0565485	10.2968	0	-0.0546602	0.0432563	-1.26363	1	-0.03098	0.0642066	-0.482505	1	110 / 38	0.363876	0.0324587	0.082113	0.395294	1	-0.00144254	0.0891933	-0.0161732	1	-0.255409	0.0944207	-2.70501	0.520526	0.0413901	0.0753175
ap205	VIT2	Vitellogenin-2	751977	yp174	38	93	11.4699	13.9201	-0.090398	-0.0187294	0.0516982	-0.362283	1	-0.046193	0.056808	-0.813142	1	-0.0471755	0.0452776	-1.04192	1	0.0112296	0.0561021	0.200163	1	0.0358377	0.0423863	0.845502	1	-0.00708705	0.0517686	-0.136899	1	110 / 38	-0.195018	0.0269239	0.0685933	0.392514	1	-0.0550017	0.0744058	-0.739213	1	-0.00988496	0.0788309	-0.125394	1	-0.0734484	0.0628827
ap206	VIT2	PREDICTED: Vitellogenin-2-like	102111702	yp175	39	86	2.91487	3.40106	-0.0741243	-0.0568658	0.0574293	-0.990189	1	0.0752454	0.0629475	1.19537	1	-0.154011	0.0496637	-3.10108	0.144805	-0.210911	0.0658217	-3.20428	0.109438	-0.0324855	0.0485634	-0.668929	1	0.0994886	0.0581372	1.71127	1	110 / 38	-0.0308546	-0.142539	0.0839923	-1.69705	1	-0.149533	0.0912079	-1.63947	1	0.0550914	0.0965629	0.570523	1	-0.258023	0.0770307
ap208	SCP2	PREDICTED: Non-specific lipid-transfer protein isoform X1 (EC:2.3.1.176)	101820874	NA	37	65	0.788594	0.93941	0.18679	-0.110331	0.101315	-1.08899	1	-0.179442	0.104765	-1.71281	1	-0.109273	0.0839502	-1.30164	1	-0.556653	0.0706366	-7.88051	1.81003e-12	0.0256949	0.0486127	0.528563	1	0.125276	0.0890504	1.4068	1	110 / 38	0.113122	0.0320952	0.0886603	0.362002	1	-0.198475	0.0963832	-2.05923	1	0.00925223	0.102024	0.0906865	1	-0.17855	0.0813592
ap209	RBP	PREDICTED: Riboflavin-binding protein	102112288	yp178	39	113	7.57492	9.17293	0.216006	0.160737	0.121381	1.32423	1	-0.190363	0.126815	-1.5011	1	-0.0536733	0.100596	-0.533552	1	-0.404339	0.0621718	-6.50357	2.2913e-08	-0.0155903	0.0482766	-0.322938	1	-0.137687	0.0895631	-1.53732	1	110 / 38	0.362221	-0.0111429	0.0994999	-0.111989	1	0.179719	0.108343	1.65879	1	-0.238914	0.114766	-2.08174	1	-0.00720271	0.0914205
ap210	TEMP	PREDICTED: Type III endosome membrane protein TEMP	102102677	NA	14	17	0.206258	0.251814	0.0776124	-0.0385279	0.0911411	-0.422728	1	-0.173686	0.096653	-1.79701	1	0.0545635	0.0757916	0.719914	1	0.0530079	0.0716375	0.739947	1	0.0469357	0.0603176	0.778142	1	0.0260349	0.0862309	0.30192	1	110 / 38	-0.00706528	0.103872	0.0921601	1.12708	1	-0.0298062	0.100242	-0.297343	1	-0.136205	0.10612	-1.2835	1	0.104814	0.0846009
ap211	VIT1	PREDICTED: Vitellogenin-1-like	101819299	yp179	39	112	4.60463	5.58692	0.0956013	-0.158928	0.0807009	-1.96934	1	-0.158646	0.0869072	-1.82547	1	-0.108605	0.066355	-1.63673	1	-0.12742	0.0708712	-1.79791	1	0.0486031	0.0608557	0.798661	1	-0.14198	0.0791476	-1.79386	1	110 / 38	0.107826	0.000782353	0.101449	0.00771177	1	-0.237457	0.11076	-2.14389	1	-0.186363	0.117935	-1.58021	1	-0.173467	0.0935969
ap214	SERPINI1	Serpin peptidase inhibitor, clade I (neuroserpin), member 1	425002	NA	39	100	0.685289	0.817909	0.157721	0.0819033	0.113559	0.721238	1	-0.223471	0.119799	-1.86538	1	-0.0441815	0.0951214	-0.464475	1	-0.0605593	0.0648509	-0.933823	1	-0.0550509	0.0575247	-0.956995	1	0.0100121	0.0979364	0.102231	1	110 / 38	0.241544	0.0474132	0.105363	0.449999	1	-0.0812515	0.114935	-0.706937	1	-0.233932	0.122063	-1.91649	1	-0.0728517	0.0970287
ap217	AHSG	PREDICTED: Alpha-2-HS-glycoprotein	102110146	yp185	39	76	2.19935	2.73256	-0.0733852	-0.0547474	0.0555095	-0.98627	1	0.0512284	0.0582965	0.878757	1	-0.010172	0.0452755	-0.224669	1	0.839221	0.0525065	15.9832	0	-0.0300506	0.0387382	-0.775736	1	-0.10647	0.0529051	-2.01247	1	110 / 38	0.155759	-0.0603732	0.112087	-0.538628	1	-0.0583115	0.122403	-0.476388	1	-0.136832	0.130489	-1.04861	1	-0.0127059	0.103492
ap218	APOD	PREDICTED: Apolipoprotein D	102099166	yp186	39	109	47.3913	56.4131	0.163231	0.0139848	0.105195	0.132942	1	-0.21259	0.110868	-1.91751	1	-0.0307207	0.086435	-0.35542	1	-0.597703	0.0604463	-9.88816	0	0.0257446	0.0453309	0.567927	1	0.123453	0.0775304	1.59232	1	110 / 38	-0.00503708	0.128322	0.0972596	1.31937	1	-0.0418973	0.105737	-0.396239	1	-0.110562	0.111927	-0.987807	1	-0.0856643	0.0892535
ap219	PLOD2	PREDICTED: Procollagen-lysine, 2-oxoglutarate 5-dioxygenase 2 (EC:1.14.11.4)	102103019	NA	39	102	2.41946	2.89163	-0.023117	-0.0393811	0.129042	-0.30518	1	-0.034606	0.13431	-0.257657	1	-0.0746583	0.107972	-0.691457	1	-0.263252	0.0690517	-3.81239	0.0146112	0.00843633	0.0536234	0.157326	1	-0.108133	0.101954	-1.0606	1	110 / 38	-0.0557854	-0.0629385	0.109511	-0.574722	1	-0.0222712	0.119625	-0.186175	1	-0.105016	0.127842	-0.821454	1	-0.1342	0.101267
ap22	PIBF	PREDICTED: Progesterone-induced-blocking factor 1 isoform X1	102099308	NA	23	40	8.25689	10.0174	0.145205	0.233007	0.0750294	3.10554	0.14273	-0.148962	0.0799961	-1.86212	1	0.123917	0.0622994	1.98906	1	0.0996263	0.0777304	1.28169	1	-0.020112	0.0543131	-0.370297	1	0.141204	0.0697683	2.0239	1	110 / 38	0.162431	0.0104252	0.0835616	0.124761	1	0.271932	0.0907206	2.99747	0.304733	-0.127737	0.0960564	-1.32981	1	0.130888	0.0766286
ap220	PROC	PREDICTED: Vitamin K-dependent protein C isoform X1 (EC:3.4.21.69)	102100991	yp189	16	22	0.208934	0.25581	0.0354821	-0.190241	0.0877285	-2.16852	1	-0.125244	0.0944191	-1.32647	1	0.00862287	0.0694055	0.124239	1	0.128426	0.064882	1.97938	1	0.133369	0.0639733	2.08476	1	-0.14254	0.0855814	-1.66555	1	110 / 38	-0.0361226	0.0938627	0.108228	0.867268	1	-0.239233	0.118233	-2.02341	1	-0.0613615	0.126612	-0.484643	1	-0.0153954	0.100199
ap221	Ovotransferrin	Ovotransferrin	101795303	yp190	39	113	5354.6	6449.43	0.0559166	0.0750755	0.104377	0.719272	1	-0.107553	0.108823	-0.988335	1	-0.0062806	0.0863472	-0.0727365	1	0.358436	0.0655158	5.47099	9.73391e-06	0.0187585	0.0506396	0.370432	1	0.0862129	0.0854802	1.00857	1	110 / 38	0.172512	0.00256986	0.0848448	0.030289	1	0.17145	0.0921668	1.86021	1	-0.199374	0.0975668	-2.04346	1	0.0349635	0.0778258
ap226	Avidin	Uncharacterized protein similar to Avidin	102052590	yp191	39	106	2.12763	2.58667	-0.129351	-0.0459494	0.0638173	-0.720014	1	0.114218	0.0683658	1.67069	1	-0.00542947	0.0542802	-0.100027	1	0.360404	0.0717691	5.02171	8.93046e-05	0.0408284	0.0512611	0.796479	1	-0.0642625	0.0637682	-1.00775	1	110 / 38	-0.0531172	0.109866	0.106024	1.03623	1	0.0145469	0.115385	0.126073	1	0.0989419	0.12218	0.809802	1	0.0908808	0.0973688
ap228	HSD17B4	PREDICTED: Peroxisomal multifunctional enzyme type 2	102109547	NA	38	73	1.78706	2.12228	0.111895	-0.0644257	0.115251	-0.559002	1	-0.119269	0.119851	-0.995142	1	-0.257238	0.0959032	-2.68227	0.426052	-0.512892	0.0589417	-8.70169	0	5.64694e-05	0.0441094	0.00128021	1	-0.0068823	0.0892889	-0.0770791	1	110 / 38	-0.00954306	-0.0636503	0.0986793	-0.645022	1	-0.12863	0.107718	-1.19414	1	0.00895069	0.11462	0.0780899	1	-0.459179	0.0910008
ap229	AP-Q	PREDICTED: Aminopeptidase Q-like (EC:3.4.11.-)	102038090	NA	8	8	0.168885	0.204925	0.12537	0.0155789	0.0936396	0.16637	1	-0.174941	0.097133	-1.80105	1	-0.148958	0.0777307	-1.91633	1	0.369746	0.0766071	4.82652	0.000204949	-0.027372	0.0542574	-0.504483	1	0.169306	0.0864491	1.95844	1	110 / 38	0.111695	-0.00476553	0.0871874	-0.0546584	1	0.001107	0.094758	0.0116824	1	-0.166949	0.100303	-1.66444	1	-0.229644	0.0799956
ap23	HAPLN3	PREDICTED: Hyaluronan and proteoglycan link protein 3	100232176	NA	39	104	2.21089	2.6665	-0.0455749	-3.58558e-05	0.116371	-0.000308117	1	-0.0110517	0.121356	-0.091068	1	0.0187086	0.0962961	0.194282	1	-0.121877	0.0726518	-1.67755	1	-0.0350572	0.0591223	-0.59296	1	0.103553	0.0983622	1.05277	1	110 / 38	-0.0730068	0.0887609	0.100803	0.880535	1	-0.126475	0.109684	-1.15309	1	0.00814044	0.116134	0.0700955	1	0.0568042	0.0925613
ap232	CTSL	PREDICTED: Cathepsin L1 (EC:3.4.22.15)	102099328	NA	38	104	1.97416	2.3881	-0.0771119	-0.1533	0.140631	-1.09009	1	0.112673	0.146459	0.769319	1	0.0849615	0.116235	0.730946	1	-0.00012193	0.0719728	-0.00169411	1	-0.0710279	0.0584947	-1.21426	1	-0.0398206	0.109004	-0.365313	1	110 / 38	-0.179979	0.0723413	0.109609	0.659994	1	-0.196068	0.119696	-1.63804	1	0.27877	0.128942	2.16199	1	0.131101	0.101801
ap233	PACE4	Proprotein convertase PACE4	395454	NA	33	70	0.390893	0.467804	0.0135922	-0.0776744	0.114651	-0.677488	1	-0.0532139	0.120108	-0.443052	1	0.00410524	0.0939462	0.0436978	1	0.324423	0.0657337	4.93542	0.00012877	-0.0966878	0.0601604	-1.60717	1	0.0699893	0.0969485	0.721922	1	110 / 38	0.107667	-0.12462	0.108982	-1.14349	1	-0.277279	0.118865	-2.33273	0.961301	-0.00458191	0.126196	-0.036308	1	-0.0346183	0.100337
ap234	FURIN	PREDICTED: Furin (EC:3.4.21.75)	102101328	NA	35	44	0.208811	0.246789	-0.0653917	-0.0237858	0.0685953	-0.346755	1	0.0362647	0.0729521	0.497103	1	-0.159218	0.0570578	-2.79047	0.316703	-0.403449	0.0669874	-6.02276	4.32602e-07	-0.019698	0.0500209	-0.393795	1	-0.00875483	0.0650711	-0.134543	1	110 / 38	-0.128387	-0.0490918	0.0826289	-0.594124	1	-0.0758558	0.0897159	-0.845511	1	0.0109874	0.0949886	0.11567	1	-0.184534	0.0757761
ap27	B2M	PREDICTED: Beta-2-microglobulin	102105794	NA	39	101	5.18982	6.26362	-0.0106741	-0.0164584	0.127816	-0.128767	1	-0.0049767	0.133983	-0.0371443	1	0.0508319	0.104626	0.485845	1	0.0722997	0.0644639	1.12155	1	-0.0128309	0.059676	-0.215009	1	-0.0339426	0.100906	-0.336379	1	110 / 38	0.0188348	-0.00300974	0.116251	-0.0258901	1	0.0135866	0.126959	0.107016	1	0.0122312	0.136678	0.0894892	1	0.101549	0.107934
ap28	PPIB	PREDICTED: Peptidyl-prolyl cis-trans isomerase B (EC:5.2.1.8)	101815932	NA	39	105	2.66317	3.17644	0.191965	0.0980024	0.0991913	0.988013	1	-0.274486	0.104435	-2.62829	0.470165	0.0333146	0.0819004	0.40677	1	-0.165465	0.0722474	-2.29025	0.873012	0.040748	0.0615076	0.662486	1	-0.0284131	0.0909565	-0.312381	1	110 / 38	0.427029	-0.183458	0.103383	-1.77455	1	0.215027	0.112765	1.90686	1	-0.471289	0.119736	-3.93605	0.0421265	0.00271668	0.0951917
ap29	GLG1	PREDICTED: Golgi apparatus protein 1	101919238	NA	39	93	0.767266	0.938209	0.0111463	0.0625868	0.0854063	0.732812	1	0.0353721	0.0911054	0.388255	1	0.114604	0.0687668	1.66657	1	0.303606	0.0639959	4.74414	0.000297827	-0.147652	0.0607961	-2.42864	0.705438	-0.069589	0.0811333	-0.857712	1	110 / 38	0.09058	0.0567132	0.108706	0.521713	1	0.255518	0.11867	2.15318	1	-0.113871	0.128136	-0.888673	1	0.121399	0.101081
ap30	Carbohydrate sulfotransferase 4	PREDICTED: Carbohydrate sulfotransferase 4 (EC:2.8.2.-)	102114568	NA	10	12	0.0473913	0.0571431	0.0712702	0.0713347	0.0903636	0.789419	1	-0.148841	0.0972953	-1.52978	1	-0.0242114	0.0723704	-0.334548	1	0.0795595	0.0697161	1.14119	1	0.0561407	0.0658874	0.85207	1	0.125018	0.0881702	1.41792	1	110 / 38	-0.0224797	0.187596	0.103455	1.81332	1	0.185779	0.112924	1.64517	1	-0.161658	0.120139	-1.3456	1	-0.204895	0.0953924
ap33	PLXNA1	PREDICTED: Plexin A1	102109594	yp28	39	103	4.26934	5.17387	-0.0199558	0.0249853	0.0623892	0.400474	1	-0.0528276	0.0686475	-0.769548	1	0.0290485	0.0542552	0.535405	1	0.0519998	0.0673099	0.772544	1	0.0156793	0.0513403	0.305399	1	-0.014856	0.0625874	-0.237364	1	110 / 38	0.11192	0.0723084	0.102737	0.703823	1	0.0854329	0.111708	0.76479	1	-0.119447	0.118249	-1.01013	1	0.148934	0.0942882
ap34	Dystroglycan	PREDICTED: Dystroglycan	102100530	NA	33	54	0.34848	0.408252	0.0496413	-0.0474925	0.0856234	-0.554668	1	-0.0933434	0.0912691	-1.02273	1	-0.145143	0.0679142	-2.13716	1	-0.29027	0.0745079	-3.89582	0.0106596	0.0504117	0.0642453	0.784675	1	-0.0440849	0.0848861	-0.519342	1	110 / 38	0.104471	-0.134539	0.110838	-1.21383	1	-0.0750886	0.120998	-0.620575	1	-0.158529	0.13065	-1.21339	1	-0.255542	0.103064
ap35	Apovitellenin 1	PREDICTED: Apovitellenin 1-like	101821229	yp29	18	25	3.06654	3.71147	-0.0661764	-0.0374591	0.060083	-0.623455	1	-0.00591953	0.0645372	-0.0917226	1	-0.00889019	0.0513048	-0.173282	1	0.1807	0.0570317	3.16842	0.121311	0.0125433	0.0445747	0.281399	1	0.0274794	0.0582148	0.472035	1	110 / 38	-0.0534071	-0.0775804	0.0688049	-1.12754	1	-0.00229022	0.0746517	-0.0306787	1	-0.0472784	0.0790761	-0.597885	1	-0.0988326	0.0630811
ap38	Ovoinhibitor	PREDICTED: Ovoinhibitor-like	100223312	yp33	39	113	185.086	228.144	0.0195848	-0.100023	0.138215	-0.723676	1	0.0263774	0.146805	0.179677	1	0.0893288	0.116954	0.763796	1	0.469653	0.0420241	11.1758	0	-0.0416951	0.0275568	-1.51306	1	-0.152682	0.0640094	-2.38531	0.754434	110 / 38	0.223626	0.0848681	0.0871704	0.973589	1	-0.0665492	0.0949615	-0.700803	1	0.040576	0.100636	0.403197	1	0.070294	0.0801296
ap39	Ovomucoid	PREDICTED: Serine protease inhibitor Kazal-type 6-like similar to Ovomucoid	102105488	NA	39	105	22.1951	26.6663	0.0151601	-0.160616	0.132371	-1.21338	1	-0.0525221	0.13827	-0.379851	1	0.0489639	0.110656	0.442486	1	0.177207	0.061143	2.89824	0.246451	0.0114146	0.045605	0.250291	1	0.16358	0.0924166	1.77003	1	110 / 38	0.21861	-0.0264719	0.101186	-0.261617	1	-0.0817327	0.11047	-0.739862	1	-0.252903	0.117616	-2.15023	1	0.0232934	0.0933485
ap40	GPX3	PREDICTED: Glutathione peroxidase 3 (EC:1.11.1.9)	102113927	NA	39	107	1.84654	2.20561	-0.148245	0.0279567	0.104599	0.267276	1	0.0591439	0.108319	0.546013	1	0.0830209	0.0864669	0.960147	1	-0.100397	0.0892679	-1.12467	1	0.0338694	0.0613486	0.552081	1	0.104644	0.0987084	1.06013	1	110 / 38	-0.129328	0.154996	0.0967174	1.60257	1	0.0309886	0.105115	0.294807	1	-0.00198424	0.111266	-0.0178333	1	0.116277	0.0887392
ap41	ACT	PREDICTED: Actin	101800437	yp35	32	39	0.224954	0.269911	0.080862	-0.0507898	0.0819585	-0.619701	1	-0.12259	0.0876211	-1.39909	1	0.0327022	0.0644709	0.507239	1	0.380345	0.0736129	5.16683	4.49092e-05	0.0552493	0.0626618	0.881706	1	-0.000985409	0.0820266	-0.0120133	1	110 / 38	0.106397	-0.0427619	0.114302	-0.374113	1	0.0683135	0.124849	0.547169	1	-0.13047	0.134208	-0.972149	1	0.110508	0.106044
ap43	Ubiquitin	PREDICTED: Ubiquitin	396190	yp37	37	77	0.837473	1.0024	0.0824788	0.083079	0.0828664	1.00257	1	-0.144914	0.0886616	-1.63446	1	-0.226778	0.0685583	-3.30782	0.0806473	0.104976	0.0722135	1.45369	1	0.0107918	0.0606289	0.177998	1	0.00699291	0.0796951	0.0877458	1	110 / 38	0.0248948	0.149387	0.10067	1.48392	1	0.110394	0.109565	1.00757	1	-0.146525	0.116022	-1.26291	1	-0.225883	0.0924566
ap44	Titin	PREDICTED: Titin-like	101232913	yp39	10	13	0.11567	0.135228	-0.0405448	-0.167932	0.103202	-1.62721	1	-0.0621681	0.107715	-0.577155	1	-0.131156	0.0816176	-1.60696	1	0.253929	0.0736064	3.44982	0.0520578	0.131952	0.0648017	2.03624	1	0.0322076	0.0974577	0.330477	1	110 / 38	-0.0580798	0.08135	0.10957	0.742446	1	-0.238404	0.119661	-1.99234	1	-0.044243	0.127602	-0.346728	1	-0.147317	0.101187
ap45	Ovostatin	PREDICTED: Ovostatin-like	102099843	yp40	39	113	8263.67	10045.3	0.226306	0.204299	0.118978	1.71712	1	-0.330146	0.123451	-2.6743	0.431701	-0.0311189	0.0969803	-0.320878	1	0.498874	0.0750666	6.64575	8.94091e-09	-0.00630083	0.0491721	-0.128138	1	0.243046	0.0942002	2.5801	0.513393	110 / 38	0.253523	0.00138536	0.100382	0.0138008	1	0.342605	0.109659	3.12429	0.24261	-0.498779	0.117633	-4.24014	0.016482	-0.0111017	0.0930248
ap47	LYNX1	PREDICTED: Ly-6/neurotoxin-like protein 1	102108663	yp41	39	108	513.695	616.916	-0.0450309	-0.0735202	0.0642023	-1.14513	1	-0.0633075	0.0703236	-0.900231	1	-0.0115041	0.0552622	-0.208173	1	0.214703	0.0724708	2.96261	0.210801	0.032291	0.0540945	0.596936	1	-0.0102143	0.0648813	-0.15743	1	110 / 38	0.16513	-0.182652	0.109404	-1.66952	1	0.159032	0.119312	1.3329	1	-0.20431	0.126644	-1.61326	1	0.0451735	0.100708
ap49	POU domain transcription factor 1	PREDICTED: POU domain, class 2, transcription factor 1-like	101790852	NA	39	105	2.09323	2.54512	-0.0728682	-0.174558	0.0769695	-2.26789	0.8941	0.0323064	0.082237	0.392844	1	-0.0574311	0.0645347	-0.889927	1	0.287003	0.0662166	4.3343	0.00178049	0.0401767	0.0544204	0.738266	1	-0.181411	0.0743459	-2.4401	0.69046	110 / 38	0.0371829	0.156722	0.101826	1.5391	1	-0.0725257	0.110883	-0.654073	1	0.0117846	0.117464	0.100325	1	0.0554802	0.0935638
ap50	FA binding protein	PREDICTED: Extracellular fatty acid-binding protein-like	101817239	yp44	34	43	0.834859	0.980526	0.0327753	0.0159111	0.086274	0.184425	1	-0.104914	0.0902455	-1.16254	1	-0.158037	0.0703393	-2.24678	0.931259	-0.449053	0.0755934	-5.94037	7.44427e-07	0.0875341	0.0568704	1.53919	1	-0.0390822	0.0846491	-0.461697	1	110 / 38	0.0944717	-0.0754526	0.106956	-0.705457	1	-0.0161517	0.116632	-0.138485	1	-0.0916693	0.123778	-0.740595	1	-0.284857	0.0984412
ap51	Alpha 1 acid glycoprotein	PREDICTED: Alpha 1 acid glycoprotein 2	102101724	yp45	23	49	1.00801	1.24656	-0.0990567	-0.00126163	0.126209	-0.00999635	1	0.0278947	0.134792	0.206946	1	-0.00175619	0.105253	-0.0166854	1	0.101949	0.0564591	1.80572	1	0.0450709	0.0460641	0.978439	1	-0.0833578	0.0819251	-1.01749	1	110 / 38	-0.286532	0.0306039	0.0965631	0.316931	1	-0.090146	0.105033	-0.858264	1	0.0771042	0.111193	0.693427	1	-0.0637495	0.0886441
ap52	Alpha 1 acid glycoprotein	PREDICTED: Alpha 1 acid glycoprotein-like isoform X3	102101910	yp46	39	111	74.7338	89.6947	-0.000880091	-0.207102	0.123748	-1.67358	1	0.0244079	0.129805	0.188035	1	0.14807	0.102973	1.43795	1	0.199852	0.0572633	3.49006	0.0451839	-0.0148298	0.0451639	-0.328355	1	0.0689343	0.0854262	0.806945	1	110 / 38	-0.0657998	0.12235	0.0985371	1.24167	1	-0.162568	0.107255	-1.51572	1	0.103289	0.113584	0.909364	1	0.112721	0.0905059
ap54	HSPA5	PREDICTED: 78 kDa glucose-regulated protein	102066388	NA	36	64	0.379625	0.45766	0.0121762	-0.00927872	0.0879723	-0.105473	1	-0.0239459	0.0939833	-0.254788	1	-0.0717717	0.0715604	-1.00295	1	0.198901	0.0754977	2.63453	0.462758	0.0185796	0.0650496	0.285622	1	-0.0207329	0.0844704	-0.245445	1	110 / 38	0.134906	-0.0468965	0.114715	-0.408808	1	0.0221455	0.125319	0.176713	1	-0.159754	0.134271	-1.18979	1	-0.0785297	0.106236
ap56	WFIKKN2	PREDICTED: WAP, Kazal, immunoglobulin, Kunitz and NTR domain-containing protein 2	102110152	NA	39	105	143.482	172.96	-0.0164229	0.110641	0.118704	0.932076	1	0.0221368	0.123603	0.179096	1	0.0924218	0.0992103	0.931574	1	-0.0358255	0.0686592	-0.521787	1	0.0421023	0.0545067	0.772424	1	0.0415261	0.0976163	0.425401	1	110 / 38	-0.0187835	0.180868	0.0944678	1.9146	1	-0.0214343	0.10267	-0.20877	1	0.137978	0.108678	1.26961	1	0.0583643	0.086675
ap57	APOH	PREDICTED: Beta-2-glycoprotein 1 isoform X1	102100138	yp51	24	35	2.29261	2.7772	0.0410407	-0.113686	0.0692837	-1.64087	1	-0.0424085	0.074911	-0.566118	1	-0.0953261	0.0587761	-1.62185	1	0.117234	0.0687508	1.7052	1	-0.0182238	0.0540832	-0.336958	1	-0.0292663	0.0684854	-0.427337	1	110 / 38	0.239571	0.0530277	0.0946642	0.560167	1	-0.0317871	0.102936	-0.308803	1	-0.174632	0.108965	-1.60264	1	-0.103978	0.0868829
ap58	WDR81	PREDICTED: WD repeat-containing protein 81	100224268	yp52	39	113	195.085	235.829	0.0591996	-0.126803	0.121659	-1.04229	1	-0.0824348	0.126478	-0.651773	1	-0.106133	0.100058	-1.06072	1	0.135161	0.0745625	1.81272	1	-0.00354399	0.058078	-0.0610212	1	-0.254619	0.100828	-2.52529	0.583127	110 / 38	-0.027856	0.276206	0.0997962	2.76771	0.454997	-0.125988	0.108741	-1.15861	1	0.0214324	0.11527	0.185932	1	-0.135797	0.0917597
ap59	PEDF	PREDICTED: Pigment epithelium-derived factor isoform X2	102100308	yp53	16	37	1.58805	2.0484	0.246648	0.197672	0.147037	1.34437	1	-0.311345	0.154881	-2.01022	1	0.142339	0.122745	1.15963	1	0.0646823	0.0417834	1.54804	1	-0.0293245	0.0490059	-0.598386	1	0.0343384	0.0951517	0.360881	1	110 / 38	0.0148598	0.1201	0.0997389	1.20414	1	-0.0205684	0.108882	-0.188906	1	-0.0909401	0.117566	-0.773521	1	0.0840289	0.0927428
ap61	Renin receptor	PREDICTED: Renin receptor	102033283	NA	38	81	1.01787	1.20356	0.0165575	-0.0810206	0.0704731	-1.14967	1	-0.0105983	0.0769567	-0.137718	1	0.00440316	0.0593236	0.0742227	1	-0.283648	0.07713	-3.67753	0.0237381	-0.0354495	0.0591824	-0.598988	1	0.0495452	0.0712469	0.695401	1	110 / 38	-0.0384104	-0.056733	0.111601	-0.508356	1	-0.243567	0.121911	-1.9979	1	0.0843701	0.130846	0.644803	1	0.00473422	0.103452
ap62	OLFM4	PREDICTED: Olfactomedin-4 isoform X1	102061210	NA	37	99	4.18192	5.08464	-0.0778718	-0.100467	0.163746	-0.613556	1	0.0605743	0.172439	0.35128	1	-0.0797847	0.137457	-0.580435	1	-0.100166	0.0534119	-1.87534	1	-0.0097696	0.0460396	-0.2122	1	0.0186146	0.0976139	0.190696	1	110 / 38	0.0610435	-0.119032	0.103326	-1.152	1	-0.294079	0.112876	-2.60533	0.617831	0.091253	0.121031	0.753963	1	-0.180969	0.0957298
ap65	CTSZ	PREDICTED: Cathepsin Z (EC:3.4.18.1)	101818266	NA	25	38	0.403793	0.491315	0.0919041	0.0199087	0.0948164	0.209971	1	-0.130163	0.100747	-1.29198	1	0.0538577	0.0773854	0.695967	1	-0.010423	0.0721094	-0.144544	1	0.0195315	0.0647459	0.301664	1	0.0414244	0.0888944	0.465996	1	110 / 38	-0.0639053	0.178268	0.10855	1.64226	1	-0.0907429	0.118317	-0.766948	1	-0.0958966	0.125473	-0.764279	1	0.0913088	0.0998466
ap66	BPIFB4	PREDICTED: BPI fold-containing family B member 4-like	102103864	NA	12	17	0.104935	0.129697	0.00940247	0.00817392	0.0909458	0.0898768	1	-0.0979942	0.0949883	-1.03165	1	0.00277379	0.073283	0.0378504	1	0.524976	0.0675559	7.77099	2.92158e-12	0.0690277	0.0552098	1.25028	1	-0.106862	0.0868104	-1.23098	1	110 / 38	0.19661	-0.0289849	0.110192	-0.263039	1	0.0380245	0.120293	0.316099	1	-0.288757	0.129888	-2.22313	1	-0.0878934	0.102463
ap67	BPIFB2	PREDICTED: protein TENP-like similar to BPI fold-containing family B member 2	102103679	yp62	39	113	3947.55	4735.17	0.0869851	-0.181109	0.129248	-1.40125	1	-0.167349	0.133406	-1.25443	1	0.0120446	0.1047	0.115039	1	0.0947921	0.0924023	1.02586	1	0.0701689	0.0624936	1.12282	1	0.129546	0.114129	1.13508	1	110 / 38	0.106706	0.0555014	0.111261	0.498837	1	-0.126538	0.121535	-1.04117	1	-0.127566	0.129855	-0.982371	1	0.0312533	0.102872
ap71	CTSA	PREDICTED: Lysosomal protective protein (EC:3.4.16.5)	100220062	yp64	39	103	3.28557	3.86923	0.122284	0.0326366	0.0989164	0.329942	1	-0.137218	0.103219	-1.32939	1	-0.0122936	0.0810652	-0.151651	1	-0.74845	0.0613489	-12.1999	0	0.0101459	0.0471586	0.215145	1	0.140484	0.0796917	1.76284	1	110 / 38	0.107966	0.0355259	0.110248	0.322237	1	-0.129918	0.120365	-1.07937	1	-0.107968	0.128157	-0.842471	1	-0.0478378	0.101711
ap72	PLTP	PREDICTED: Phospholipid transfer protein	102113260	yp65	11	12	0.144391	0.166604	0.164548	-0.0967954	0.0990343	-0.977392	1	-0.251097	0.105261	-2.38547	0.750231	-0.0464254	0.0784632	-0.591684	1	-0.129388	0.0704946	-1.83543	1	0.0725369	0.0644039	1.12628	1	0.0677152	0.0956372	0.708043	1	110 / 38	0.127717	-0.219614	0.108324	-2.02738	1	-0.237104	0.118254	-2.00505	1	-0.169592	0.127686	-1.32819	1	-0.195847	0.100726
ap73	DNAJC3	DnaJ (Hsp40) homolog, subfamily C, member 3	100221840	NA	16	18	0.1909	0.231614	0.143417	-0.00299264	0.0760012	-0.0393762	1	-0.178709	0.0824707	-2.16694	1	0.0545919	0.0625558	0.872691	1	0.454723	0.0705299	6.44724	3.05838e-08	0.000270173	0.0558944	0.00483363	1	0.156474	0.0760215	2.05829	1	110 / 38	0.293047	-0.0766448	0.105816	-0.724325	1	-0.0290985	0.115475	-0.25199	1	-0.244261	0.122763	-1.98971	1	-0.182531	0.0975194
ap74	Cab45	PREDICTED: 45 kDa calcium-binding protein	102101361	NA	24	42	0.587815	0.720929	0.252285	0.217726	0.0892116	2.44055	0.69046	-0.265274	0.0947246	-2.80048	0.311748	0.101334	0.0735996	1.37683	1	0.294121	0.0668002	4.403	0.00145085	-0.0651726	0.0587953	-1.10847	1	0.115691	0.0834375	1.38656	1	110 / 38	0.19504	0.191838	0.10556	1.81733	1	0.109542	0.115318	0.94992	1	-0.399626	0.123443	-3.23734	0.191267	0.0830206	0.097708
ap75	Msx2-interacting protein	PREDICTED: Msx2-interacting protein	102106003	NA	37	85	1.48027	1.81365	-0.0602263	0.0474318	0.065116	0.72842	1	-0.0191558	0.0716118	-0.267494	1	0.0250009	0.0565521	0.442086	1	0.0990355	0.0695301	1.42435	1	-0.0174455	0.0530052	-0.329128	1	0.0302478	0.0653244	0.46304	1	110 / 38	-0.142921	-0.0658755	0.111143	-0.592711	1	0.00395384	0.121271	0.0326033	1	0.133128	0.128873	1.03301	1	-0.00284071	0.102399
ap77	PLOD1	PREDICTED: Procollagen-lysine, 2-oxoglutarate 5-dioxygenase 1 (EC:1.14.11.4)	102110217	yp68	39	113	9.96928	12.0893	0.344861	0.242367	0.120439	2.01237	1	-0.395387	0.124873	-3.16631	0.121311	0.147581	0.0984119	1.49963	1	0.204754	0.0789993	2.59184	0.503865	0.0504187	0.0588487	0.856752	1	0.0836319	0.10244	0.816396	1	110 / 38	0.260837	0.159104	0.10455	1.5218	1	0.311502	0.114133	2.72928	0.491291	-0.440997	0.123237	-3.57845	0.0988399	0.19551	0.0972161
ap78	LOXL2	PREDICTED: Lysyl oxidase homolog 2 (EC:1.4.3.13)	102101671	NA	33	60	0.310156	0.369996	0.0161815	-0.0495261	0.104019	-0.476126	1	-0.000309259	0.109932	-0.00281318	1	0.222889	0.0854947	2.60705	0.488743	-0.134026	0.069292	-1.93421	1	0.0101377	0.0631078	0.160642	1	0.0147776	0.0948704	0.155766	1	110 / 38	0.0983878	-0.0601106	0.106921	-0.562196	1	0.0593587	0.116535	0.509364	1	-0.0968879	0.123574	-0.78405	1	0.227828	0.0983413
ap80	NTM	PREDICTED: Neurotrimin isoform X1	102105752	NA	23	27	0.239286	0.28501	0.0760026	-0.00164414	0.0920449	-0.0178624	1	-0.16969	0.097438	-1.74152	1	-0.0672298	0.0749533	-0.896956	1	-0.0201483	0.0812442	-0.247997	1	0.0715756	0.0653129	1.09589	1	0.113975	0.0906546	1.25725	1	110 / 38	0.246114	-0.216425	0.105733	-2.0469	1	0.0924352	0.115336	0.801443	1	-0.284535	0.122482	-2.32307	0.961301	-0.18346	0.0973658
ap81	HAPLN2	PREDICTED: Hyaluronan and proteoglycan link protein 2-like	101812064	NA	39	105	2.43594	2.92782	0.0304295	0.0694082	0.127305	0.54521	1	-0.0701785	0.133288	-0.526519	1	0.062089	0.104134	0.596243	1	0.0610471	0.0666814	0.915505	1	-0.0895366	0.0610531	-1.46654	1	0.164218	0.102189	1.607	1	110 / 38	0.252549	-0.0862674	0.107983	-0.798899	1	0.0432997	0.117881	0.367316	1	-0.139934	0.127284	-1.09939	1	-0.0763237	0.100409
ap83	PIgR	PREDICTED: Polymeric immunoglobulin receptor-like	101818342	NA	39	91	4.40266	5.26632	-0.0576238	0.0947983	0.1304	0.726982	1	0.0399112	0.135705	0.294102	1	0.0183772	0.108859	0.168816	1	-0.688239	0.0755128	-9.11421	0	0.0014774	0.0420565	0.0351289	1	0.20479	0.094704	2.16242	1	110 / 38	-0.293642	-0.142149	0.107714	-1.31969	1	-0.25191	0.11765	-2.14119	1	0.350141	0.125594	2.78787	0.439374	-0.110064	0.0995395
ap85	CHIA	PREDICTED: Acidic mammalian chitinase-like (EC:3.2.1.14)	102099350	NA	14	24	0.390079	0.44963	0.184517	-0.126071	0.119511	-1.0549	1	-0.197192	0.125196	-1.57507	1	-0.142787	0.0982143	-1.45383	1	0.359752	0.0656688	5.47828	9.59721e-06	-0.0511877	0.0566155	-0.904129	1	0.1101	0.104257	1.05605	1	110 / 38	0.0783596	0.31616	0.100088	3.15883	0.227991	-0.204533	0.109324	-1.87088	1	-0.16818	0.117505	-1.43125	1	-0.155733	0.0928505
ap86	Lysozyme C	PREDICTED: Lysozyme C (EC:3.2.1.17)	102100687	yp74	39	113	178.395	215.583	-0.0796935	-0.15274	0.135444	-1.12769	1	0.094868	0.14165	0.669736	1	-0.157097	0.112573	-1.39552	1	-0.193981	0.0677876	-2.8616	0.27366	-0.0460246	0.0442063	-1.04113	1	-0.0792631	0.0912478	-0.868657	1	110 / 38	0.000558561	0.0709557	0.096335	0.736552	1	-0.141938	0.10476	-1.35488	1	0.132411	0.110897	1.194	1	-0.205327	0.0884203
ap88	Vitamin K-dependent protein Z	PREDICTED: Uncharacterised protein similar to Vitamin K-dependent protein Z	102045224	yp75	38	68	3.4026	4.15235	-0.145531	-0.000139331	0.0540786	-0.00257645	1	0.0563745	0.0596495	0.945096	1	-0.109525	0.0472675	-2.31713	0.830288	0.0521208	0.0602917	0.864477	1	0.0708237	0.0453842	1.56054	1	-0.0828859	0.0544115	-1.52332	1	110 / 38	-0.204548	0.0304062	0.0712159	0.426958	1	-0.0412944	0.0772864	-0.534304	1	0.0531862	0.0818516	0.649788	1	-0.137724	0.065297
ap89	A2M	PREDICTED: Alpha-2-macroglobulin-like protein 1-like	102100826	yp76	18	22	0.536436	0.643158	0.00644609	-0.0151753	0.0869575	-0.174515	1	-0.00543006	0.0931461	-0.0582961	1	-0.104837	0.0712474	-1.47145	1	-0.0980686	0.0747239	-1.31241	1	-0.0274083	0.0642253	-0.426752	1	-0.0479273	0.0847499	-0.565515	1	110 / 38	0.0970278	-0.118512	0.105347	-1.12497	1	-0.0290698	0.11472	-0.253398	1	-0.0812056	0.121531	-0.66819	1	-0.194747	0.0968012
ap91	FRMPD4	PREDICTED: FERM and PDZ domain-containing 4	100226029	NA	39	107	3.28921	3.98059	-0.0194423	0.0551759	0.0952564	0.579235	1	0.0611172	0.100958	0.605373	1	-0.04714	0.0794703	-0.593178	1	0.143192	0.0686953	2.08445	1	-0.0885342	0.0592902	-1.49324	1	0.0884164	0.0878285	1.00669	1	110 / 38	-0.0462511	0.0527888	0.103684	0.509131	1	0.125276	0.112855	1.11007	1	-0.00127677	0.119512	-0.0106832	1	-0.130913	0.0952312
ap92	CPAMD8	PREDICTED: C3 and PZP-like alpha-2-macroglobulin domain-containing 8	100229019	NA	9	11	0.0540827	0.0652414	0.0158887	-0.110872	0.0816015	-1.3587	1	-0.0232021	0.0893104	-0.259792	1	-0.0658593	0.0645065	-1.02097	1	0.0884068	0.0726924	1.21618	1	-0.059741	0.0653461	-0.914225	1	0.00502644	0.0817898	0.0614556	1	110 / 38	0.0656921	-0.00197135	0.113591	-0.0173549	1	-0.126171	0.124091	-1.01677	1	-0.0763102	0.132845	-0.574431	1	-0.0969736	0.105146
ap93	LY86	PREDICTED: Lymphocyte antigen 86	102109480	NA	39	105	7.6027	8.92855	-0.00922094	-0.168775	0.125891	-1.34065	1	0.0438411	0.131572	0.33321	1	-0.0372197	0.103393	-0.359982	1	-0.228166	0.0710163	-3.21287	0.107909	-0.000827926	0.0565594	-0.0146382	1	0.0238502	0.0980716	0.243191	1	110 / 38	-0.181667	0.0529518	0.109309	0.484425	1	-0.271381	0.119358	-2.27367	1	0.161226	0.127177	1.26773	1	-0.0651354	0.100893
ap94	AGT	PREDICTED: Angiotensinogen (Serpin A8)	102102481	yp79	28	48	0.919521	1.09037	0.0926027	-0.0397686	0.074104	-0.53666	1	-0.107543	0.0806202	-1.33395	1	0.0251332	0.0630497	0.398624	1	-0.0233984	0.0706091	-0.331379	1	0.0403294	0.0569183	0.708549	1	0.0202981	0.0732512	0.277103	1	110 / 38	0.229767	-0.139146	0.0910441	-1.52833	1	-0.0417808	0.0989308	-0.422323	1	-0.154437	0.104722	-1.47474	1	-0.0706932	0.0835253
ap99	BGnT-7	PREDICTED: UDP-GlcNAc:betaGal beta-1,3-N-acetylglucosaminyltransferase 7 (EC:2.4.1.-)	102102378	NA	24	33	0.316687	0.384148	-0.00103949	-0.143383	0.0870983	-1.64623	1	0.0314988	0.0929871	0.338744	1	-0.016325	0.0700647	-0.232999	1	-0.0643844	0.082085	-0.784363	1	-0.0454079	0.0669833	-0.677899	1	-0.187607	0.0868809	-2.15936	1	110 / 38	0.0259716	-0.0814073	0.111772	-0.728331	1	-0.0310875	0.122072	-0.254666	1	-0.0332462	0.130216	-0.255316	1	0.0384348	0.103242
yp100	Ig c	Immunoglobulin gamma chain C region	NA	NA	39	109	1.24886	4.72114	-0.195795	0.235054	0.140836	1.66898	1	0.207978	0.151201	1.37551	1	0.18119	0.118985	1.5228	1	-0.117865	0.0505526	-2.33153	0.830288	0.0255197	0.0437927	0.582738	1	0.0573878	0.0767351	0.747869	1	109 / 38	-0.346685	0.125784	0.105858	1.18824	1	0.261782	0.112296	2.33118	0.961301	0.298534	0.12047	2.47807	0.781848	0.272597	0.0952946
yp101	Ovalbumin-related protein Y	Uncharacterised protein similar to Ovalbumin-related protein Y-like	101810353	ap117	39	112	5.49911	20.8498	-0.0278574	-0.0691714	0.0738664	-0.93644	1	0.0766459	0.0782221	0.97985	1	0.0173657	0.063119	0.275126	1	0.874518	0.0498553	17.5411	0	-0.104957	0.037318	-2.81251	0.306961	-0.0819316	0.0581155	-1.40981	1	109 / 38	0.01599	-0.0702502	0.0965832	-0.727354	1	0.0908165	0.104466	0.86934	1	-0.0961568	0.11399	-0.843557	1	0.0646962	0.0868621
yp102	TCN2	PREDICTED: Transcobalamin-2	102100004	ap119	39	111	0.491519	1.85844	-0.0208334	0.0610384	0.0761319	0.801745	1	0.00511294	0.0823854	0.0620612	1	0.121327	0.0666839	1.81943	1	-0.477407	0.0619616	-7.70488	5.40398e-12	0.049033	0.0477906	1.026	1	-0.129882	0.0667391	-1.94612	1	109 / 38	-0.00612524	0.120859	0.0783487	1.54258	1	0.0461444	0.085128	0.542059	1	0.0467945	0.0934679	0.500648	1	0.153391	0.0704134
yp104	Pentraxin	PREDICTED: Mucosal pentraxin-like	101815883	NA	30	58	0.447986	1.77394	-0.0515577	0.332082	0.144735	2.29441	0.873012	0.0600056	0.152799	0.39271	1	0.0486623	0.121639	0.400056	1	-0.0959605	0.0668722	-1.43498	1	0.110877	0.0561025	1.97633	1	0.218672	0.096146	2.27438	0.8941	109 / 38	-0.18217	-0.0762652	0.125118	-0.609544	1	0.0530596	0.130598	0.406281	1	0.207222	0.139484	1.48563	1	0.0579063	0.112672
yp106	C3	PREDICTED: Pseudopodoces humilis A.superbus venom factor 1-like protein similar to Complement C3	102102912	NA	39	108	2.40316	9.06189	-0.111998	-0.0600116	0.10593	-0.566519	1	0.207535	0.112025	1.85258	1	0.1155	0.0924348	1.24953	1	0.173436	0.0723275	2.39792	0.743662	-0.0579064	0.055783	-1.03807	1	0.0792521	0.0872132	0.908717	1	109 / 38	-0.248427	-0.169609	0.0849866	-1.99572	1	-0.299728	0.0919437	-3.25991	0.186028	0.301673	0.100354	3.00608	0.301057	0.108954	0.0764306
yp107	APOA1	PREDICTED: Apolipoprotein A-I isoform X1	101814498	ap123	39	111	28.3757	106.856	-0.0129558	0.0394345	0.0971139	0.406064	1	-0.0508064	0.102064	-0.497792	1	0.148102	0.0841096	1.76082	1	-0.51418	0.0730986	-7.03406	6.63861e-10	0.136766	0.0481532	2.84023	0.291041	-0.0206247	0.0771259	-0.267415	1	109 / 38	0.0853321	-0.366746	0.0890324	-4.11924	0.0236885	-0.13137	0.0963347	-1.36369	1	0.001951	0.105166	0.0185516	1	0.150418	0.0800677
yp108	TN	PREDICTED: Tetranectin	102042354	NA	39	94	0.565943	2.14951	0.184673	0.110884	0.0708895	1.56419	1	-0.157552	0.0803179	-1.9616	1	0.01131	0.0667077	0.169546	1	0.137716	0.0723572	1.90328	1	-0.12668	0.0567847	-2.23088	0.957249	0.0779479	0.0704761	1.10602	1	109 / 38	0.410646	-0.0852294	0.111297	-0.765785	1	0.0775028	0.118493	0.654071	1	-0.370884	0.127399	-2.91121	0.342104	0.101236	0.100185
yp110	GPLD1	PREDICTED: Phosphatidylinositol-glycan-specific phospholipase D (EC:3.1.4.50)	102114237	NA	31	44	0.0893358	0.333585	-0.0336819	0.00941103	0.0545676	0.172466	1	0.0100618	0.0624395	0.161146	1	-0.0805709	0.0524253	-1.53687	1	-0.29096	0.0626157	-4.64675	0.000444964	0.0294738	0.0458673	0.642588	1	0.0603091	0.0549291	1.09794	1	109 / 38	-0.0886959	-0.0138564	0.0715621	-0.193627	1	-0.0216297	0.078063	-0.27708	1	0.0859303	0.0862899	0.995832	1	-0.126875	0.0642481
yp111	Ovalbumin	PREDICTED: Ovalbumin-like	102112011	ap127	39	112	29.5124	111.885	-0.065518	-0.147977	0.0902836	-1.63902	1	0.155157	0.095266	1.62867	1	0.0979512	0.0787991	1.24305	1	0.683179	0.066674	10.2466	0	-0.132433	0.0491349	-2.69529	0.4114	-0.0319457	0.0758483	-0.421179	1	109 / 38	-0.113238	-0.0827436	0.0950941	-0.870124	1	-0.0301269	0.102972	-0.292573	1	0.0852344	0.112522	0.757489	1	0.0514434	0.0855105
yp112	Transthyretin	PREDICTED: Transthyretin-like isoform X1	101811319	ap131	39	109	38.9933	146.538	-0.137617	-0.12891	0.0739864	-1.74234	1	0.241892	0.0806753	2.99834	0.195324	0.0938709	0.0656145	1.43064	1	0.237631	0.0661496	3.59233	0.0321348	-0.0554834	0.0495297	-1.12021	1	0.0351635	0.0667873	0.5265	1	109 / 38	-0.0622089	-0.119878	0.0885366	-1.35399	1	0.0311071	0.0957851	0.324759	1	0.216022	0.104548	2.06624	1	0.238604	0.0796231
yp113	Transthyretin	PREDICTED: Transthyretin-like isoform X1	102112157	ap132	37	74	0.603994	2.26121	0.0224089	0.0151427	0.0789827	0.191722	1	-0.0829332	0.0861086	-0.963123	1	0.00306287	0.0714465	0.0428694	1	-0.548532	0.0626716	-8.75248	0	0.102781	0.0494433	2.07876	1	0.0694715	0.0737076	0.942527	1	109 / 38	-0.00049046	0.0196326	0.111731	0.175713	1	0.0721229	0.118986	0.606144	1	-0.122122	0.127952	-0.954436	1	0.196081	0.100575
yp117	EEF1A1	PREDICTED: Elongation factor 1-alpha 1	102111321	ap137	39	106	0.227552	0.883851	-0.0634346	-0.0860497	0.0665296	-1.2934	1	0.0302418	0.0765934	0.394835	1	-0.0761981	0.0634281	-1.20133	1	-0.130287	0.0802596	-1.62332	1	0.0153355	0.0584628	0.262311	1	-0.362218	0.0680771	-5.3207	2.09894e-05	109 / 38	-0.0470529	-0.0771097	0.108299	-0.712005	1	0.0817851	0.114762	0.712651	1	-0.112405	0.123045	-0.913529	1	-0.0272725	0.0974937
yp118	TINAG	PREDICTED: Tubulointerstitial nephritis antigen	102105226	NA	30	60	0.0902646	0.336515	-0.00814597	-0.0953177	0.105865	-0.900368	1	0.060088	0.113845	0.527805	1	-0.159005	0.0917896	-1.73227	1	-0.0648144	0.074966	-0.864585	1	-0.0669742	0.0633939	-1.05648	1	0.085939	0.0911427	0.942906	1	109 / 38	0.000220791	0.0773102	0.109344	0.707036	1	0.011729	0.117448	0.099865	1	0.0538129	0.127184	0.423109	1	-0.146171	0.0983961
yp119	APOB	PREDICTED: Apolipoprotein B-100	102099389	ap138	39	112	5821.62	21946.3	-0.228183	-0.000929673	0.113278	-0.00820699	1	0.294166	0.11874	2.4774	0.647051	0.0771399	0.0960072	0.80348	1	-0.0117953	0.0988592	-0.119314	1	0.0178941	0.0597057	0.299706	1	0.249852	0.0916394	2.72646	0.378248	109 / 38	-0.267505	-0.341212	0.0805206	-4.23757	0.016482	0.134511	0.0865554	1.55405	1	0.327222	0.0938009	3.48847	0.122637	0.193296	0.0724552
yp120	Cystatin	PREDICTED: Cystatin-like	102099573	ap139	39	110	0.926961	3.44168	-0.1488	0.00817594	0.0957954	0.0853479	1	0.120192	0.103969	1.15604	1	0.032226	0.0851067	0.378654	1	0.0205245	0.0762044	0.269335	1	-0.00376225	0.0634474	-0.0592972	1	0.112108	0.0875238	1.28088	1	109 / 38	-0.049714	0.0130085	0.122492	0.106199	1	0.0398794	0.128344	0.310723	1	0.141866	0.137105	1.03473	1	0.0681687	0.110291
yp122	A2M	PREDICTED: Alpha-2-macroglobulin	102034966	ap141	39	112	0.876204	3.34013	0.118623	0.0342849	0.131108	0.261501	1	-0.148543	0.138381	-1.07343	1	0.00708754	0.112209	0.063164	1	0.203533	0.0742717	2.74039	0.365848	0.0116693	0.0564765	0.206623	1	0.0633289	0.0946196	0.6693	1	109 / 38	0.213173	-0.29013	0.0985626	-2.94362	0.335234	-0.0498537	0.10638	-0.468636	1	-0.223394	0.115784	-1.9294	1	0.053906	0.0886623
yp123	PSME4	PREDICTED: Proteasome activator complex subunit 4	102106443	ap142	39	104	15.907	59.8559	-0.23653	-0.164511	0.101064	-1.62779	1	0.260103	0.107582	2.41771	0.716639	0.107434	0.0865895	1.24073	1	0.369687	0.0733932	5.03708	8.57238e-05	-0.0331904	0.0564112	-0.588366	1	0.00321	0.083665	0.0383672	1	109 / 38	-0.170728	-0.150369	0.0987736	-1.52236	1	0.02747	0.10593	0.259322	1	0.137586	0.114546	1.20115	1	-0.0153169	0.0888911
yp124	A2M	PREDICTED: Alpha-2-macroglobulin-like protein 1-like	100542931	ap144	38	89	0.297219	1.10367	0.0117381	0.14696	0.0784332	1.87369	1	-0.0959168	0.0871048	-1.10116	1	0.12307	0.0720185	1.70887	1	0.15708	0.0788266	1.99273	1	0.0985455	0.0611667	1.6111	1	0.218961	0.0772276	2.83526	0.291723	109 / 38	-0.209206	0.375331	0.108314	3.4652	0.124988	0.17786	0.115084	1.54547	1	0.011986	0.123574	0.0969941	1	0.164464	0.0975036
yp125	C4	PREDICTED: Complement C4	102114525	NA	33	59	0.131014	0.493723	0.0973052	-0.0309403	0.124823	-0.247873	1	-0.130678	0.132073	-0.989439	1	0.0505961	0.106767	0.473891	1	-0.23246	0.0698994	-3.32563	0.0773157	0.0444987	0.0557751	0.797824	1	0.106499	0.0916481	1.16204	1	109 / 38	0.0793651	-0.18686	0.101798	-1.8356	1	-0.0509995	0.109662	-0.465063	1	-0.0248226	0.119102	-0.208415	1	0.00117597	0.0915879
yp126	NID-1	PREDICTED: Nidogen-1	102106030	NA	37	94	0.380252	1.43056	-0.114494	-0.0773595	0.104839	-0.73789	1	0.0716808	0.111688	0.641793	1	0.0160385	0.0899888	0.178228	1	-0.028443	0.0481574	-0.590625	1	0.061301	0.0411944	1.48809	1	0.0503053	0.0699462	0.7192	1	109 / 38	-0.243308	-0.056008	0.0870635	-0.643301	1	-0.142855	0.0945895	-1.51026	1	0.196521	0.103844	1.89246	1	0.0750881	0.0782468
yp127	Plasminogen	PREDICTED: Plasminogen-like (EC:3.4.21.7)	102075350	NA	35	61	0.126008	0.466429	-0.0378581	-0.0595728	0.101385	-0.587592	1	0.014867	0.108018	0.137634	1	-0.0218911	0.088303	-0.247909	1	-0.155317	0.0678809	-2.28808	0.875009	0.0428677	0.056126	0.763776	1	0.140269	0.0849409	1.65137	1	109 / 38	-0.0757491	-0.118754	0.106497	-1.11509	1	0.211455	0.114368	1.8489	1	0.0586602	0.123825	0.473735	1	0.0163694	0.0958355
yp128	CLU	PREDICTED: Clusterin	102114150	ap152	8	12	0.0299059	0.11015	-0.0412364	-0.135949	0.0853372	-1.59308	1	0.0591529	0.0941009	0.628611	1	0.0593305	0.0777978	0.762625	1	0.195094	0.0836448	2.33241	0.824756	-0.00120846	0.064055	-0.0188659	1	0.0206226	0.084718	0.243427	1	109 / 38	-0.153756	-0.0584414	0.112201	-0.520862	1	-0.00759399	0.118774	-0.0639368	1	0.106749	0.12728	0.838691	1	0.167176	0.101008
yp129	CTSB	PREDICTED: Cathepsin B (EC:3.4.22.1)	102102206	ap154	32	53	0.134183	0.499734	-0.104827	0.0308615	0.0612237	0.504079	1	0.0912675	0.0677749	1.34663	1	0.13723	0.0566826	2.42103	0.714214	0.058941	0.0580271	1.01575	1	0.103769	0.0451793	2.29682	0.863756	0.152972	0.0589968	2.59289	0.501876	109 / 38	-0.146134	0.00245907	0.0710311	0.0346196	1	0.128419	0.0773993	1.65918	1	0.0577478	0.085384	0.676331	1	0.185162	0.0637931
yp132	HSP90AB1	Heat shock cognate protein HSP 90-beta	396188	NA	14	18	0.0415997	0.156163	-0.0669801	0.0682274	0.087166	0.78273	1	0.0561905	0.096703	0.581062	1	-0.116218	0.0751813	-1.54583	1	-0.128744	0.0687542	-1.87253	1	0.0372299	0.0663461	0.561147	1	-0.0294085	0.0843134	-0.348799	1	109 / 38	0.0369344	-0.0467629	0.11805	-0.396126	1	0.282594	0.123221	2.29339	1	-0.0527524	0.131605	-0.400839	1	-0.118163	0.106307
yp133	SRBD1	PREDICTED: S1 RNA binding domain-containing protein 1	102110393	NA	38	84	0.393917	1.48224	-0.0680893	0.0440251	0.0754121	0.583794	1	0.0397126	0.0862121	0.460639	1	0.00220005	0.0699761	0.0314401	1	-0.133071	0.0786005	-1.693	1	0.127035	0.0632683	2.00788	1	0.00985844	0.0765487	0.128786	1	109 / 38	-0.157331	-0.0206921	0.124141	-0.166683	1	0.0222881	0.129683	0.171866	1	0.0693564	0.138506	0.500745	1	-0.00533353	0.111787
yp134	Plasminogen	PREDICTED: Plasminogen-like (EC:3.4.21.7)	102104141	ap158	39	109	5.82576	21.8947	0.0860344	0.0119232	0.105317	0.113213	1	-0.0908565	0.111346	-0.815979	1	0.0478976	0.0903651	0.530045	1	0.0516491	0.0956498	0.539982	1	-0.0303851	0.0640805	-0.474171	1	0.112513	0.0916068	1.22822	1	109 / 38	0.0995322	-0.178147	0.107843	-1.65191	1	0.0864301	0.115134	0.750693	1	-0.194644	0.12403	-1.56932	1	0.202872	0.0970697
yp135	Vanin-1	PREDICTED: Pantetheinase-like [Vascular non-inflammatory molecule 1 (EC:3.5.1.92)]	102100467	ap159	28	59	0.129153	0.501271	-0.0780499	-0.130667	0.103444	-1.26317	1	-0.0049791	0.110762	-0.044953	1	0.312982	0.0880749	3.55359	0.0369943	0.175473	0.0592608	2.96103	0.210801	0.0739642	0.0586374	1.26138	1	0.137382	0.0865457	1.58739	1	109 / 38	-0.108747	-0.0176066	0.102099	-0.172447	1	0.0591188	0.109649	0.539165	1	-0.0475349	0.11872	-0.400395	1	0.364088	0.0918772
yp136	MAN2B2	PREDICTED: Epididymis-specific alpha-mannosidase (EC:3.2.1.24)	102105905	ap161	34	64	0.242262	0.903807	-0.128551	0.0366244	0.0632828	0.578742	1	0.0598255	0.0719166	0.831873	1	0.00445629	0.0593667	0.0750638	1	-0.140386	0.0694723	-2.02074	1	0.0576662	0.0506377	1.1388	1	0.0178937	0.061725	0.289893	1	109 / 38	-0.256842	-0.0100783	0.0788883	-0.127754	1	0.114241	0.0859436	1.32926	1	0.14428	0.0947757	1.52233	1	0.03427	0.0708537
yp137	CFI	PREDICTED: Complement factor I isoform X1 (EC:3.4.21.45)	102111430	NA	39	108	0.954333	3.59626	0.00561604	-0.101389	0.114753	-0.88354	1	-0.0707465	0.121866	-0.580528	1	0.0476443	0.0979493	0.486418	1	0.085343	0.0735065	1.16103	1	0.115361	0.0580268	1.98807	1	0.0977803	0.0900219	1.08618	1	109 / 38	-0.24191	-0.0858204	0.11572	-0.741625	1	-0.148124	0.122378	-1.21038	1	0.135912	0.131083	1.03684	1	0.11189	0.104176
yp138	FGB	PREDICTED: Fibrinogen beta chain	102105105	ap164	39	107	1.30022	4.92291	0.129016	0.018128	0.115807	0.156536	1	-0.142526	0.122891	-1.15978	1	0.101757	0.0993075	1.02467	1	-0.311415	0.0715402	-4.35301	0.00167363	-0.000379856	0.0595198	-0.00638202	1	0.0489684	0.0924644	0.529592	1	109 / 38	0.142875	-0.28778	0.112627	-2.55515	0.68494	0.00219798	0.119757	0.0183537	1	-0.157104	0.128652	-1.22116	1	0.0660085	0.101385
yp139	FGA	PREDICTED: Fibrinogen alpha chain	102105286	ap165	39	109	2.89022	10.942	0.0940963	0.0624845	0.125419	0.498204	1	-0.0995041	0.132277	-0.752241	1	0.188445	0.106566	1.76834	1	-0.0776662	0.0786208	-0.987857	1	0.0702569	0.0560845	1.2527	1	-0.0277719	0.0919584	-0.302005	1	109 / 38	0.193955	-0.37565	0.0982595	-3.82305	0.0567326	0.0269658	0.10529	0.256111	1	-0.111101	0.113768	-0.976556	1	0.206039	0.0884317
yp140	FGG	PREDICTED: Fibrinogen gamma chain	102044670	ap166	39	110	2.42627	9.17243	0.0742736	0.0557605	0.0977669	0.570341	1	-0.0456108	0.103067	-0.442534	1	0.121234	0.0836727	1.4489	1	-0.116458	0.0662799	-1.75706	1	0.00444297	0.0446159	0.0995825	1	0.0921237	0.0728348	1.26483	1	109 / 38	0.104094	-0.251672	0.086001	-2.92639	0.338216	0.0367413	0.0934758	0.393057	1	-0.0357134	0.10269	-0.34778	1	0.177138	0.0772851
yp142	Anapl 12303	Hypothetical ribonuclease H-like domain containing Anapl_12303 protein	EOA98557.1	NA	26	47	0.0448806	0.169195	-0.154753	-0.0173762	0.110955	-0.156606	1	0.177823	0.117721	1.51054	1	-0.237915	0.0947096	-2.51204	0.59402	-0.159887	0.0752753	-2.12403	1	0.022366	0.0611887	0.365525	1	-0.0972869	0.0918687	-1.05898	1	109 / 38	-0.160754	0.027264	0.118095	0.230866	1	0.014071	0.124231	0.113265	1	0.226034	0.132814	1.70188	1	-0.19412	0.106322
yp143	F9	PREDICTED: Coagulation factor IX (EC:3.4.21.22)	102114302	NA	37	81	0.177262	0.663826	0.0536867	-0.0185042	0.0537532	-0.344244	1	-0.049494	0.0598086	-0.827541	1	-0.0876861	0.0488199	-1.79611	1	0.00212389	0.0507937	0.0418141	1	0.000332833	0.0384185	0.00866336	1	0.0653475	0.0499801	1.30747	1	109 / 38	0.0836293	-0.00561249	0.0677256	-0.082871	1	0.007507	0.0738976	0.101587	1	-0.0874278	0.0817277	-1.06974	1	-0.0783207	0.0607982
yp144	DBP	PREDICTED: Vitamin D-binding protein-like	102112586	NA	38	89	0.601425	2.26216	-0.0404467	0.0705546	0.0495482	1.42396	1	0.0266769	0.0563892	0.473086	1	0.0349664	0.0455974	0.766851	1	-0.0642203	0.0575646	-1.11562	1	0.037492	0.0385834	0.971714	1	0.0273233	0.046937	0.582127	1	109 / 38	-0.138019	0.0128496	0.0562111	0.228595	1	-0.028805	0.0614379	-0.468847	1	0.102702	0.0681911	1.5061	1	0.0746782	0.0504265
yp145	GNS	PREDICTED: N-acetylglucosamine-6-sulfatase (EC:3.1.6.14)	101808967	ap172	30	53	0.204128	0.768193	-0.0688448	0.0612186	0.0722011	0.84789	1	0.0145412	0.0809515	0.179629	1	-0.177537	0.0669423	-2.65208	0.444907	-0.162592	0.0800754	-2.03048	1	0.0235306	0.0583049	0.403579	1	-0.070041	0.0710355	-0.986	1	109 / 38	-0.206637	0.0492652	0.093616	0.526248	1	-0.0148977	0.101014	-0.147482	1	0.184214	0.109909	1.67606	1	-0.178904	0.0842148
yp147	ALB	PREDICTED: Serum albumin	102106765	ap173	39	112	434.134	1637.61	-0.160512	-0.117347	0.088894	-1.32008	1	0.219699	0.0933536	2.3534	0.797494	0.0872888	0.077748	1.12271	1	0.460081	0.0794765	5.78889	1.7615e-06	-0.0268005	0.0515006	-0.520391	1	0.167152	0.077344	2.16115	1	109 / 38	-0.228479	-0.274428	0.0830216	-3.3055	0.173279	-4.93252e-05	0.0895337	-0.000550912	1	0.29751	0.0973585	3.05582	0.270499	0.152531	0.0746879
yp148	Cathepsin E-A	PREDICTED: Cathepsin E-A-like isoform X1 (EC:3.4.23.34)	102101700	NA	39	110	4.35047	16.3847	-0.180464	0.0883323	0.126472	0.698431	1	0.19484	0.133587	1.45853	1	0.0152947	0.107759	0.141935	1	-0.263047	0.0709186	-3.70914	0.0215437	0.123256	0.058005	2.12492	1	0.0155906	0.0946818	0.164663	1	109 / 38	-0.21003	0.0144148	0.124921	0.115391	1	-0.00395994	0.130669	-0.0303052	1	0.2913	0.139566	2.08719	1	-0.0351506	0.112484
yp149	NPC2	PREDICTED: Epididymal secretory protein E1	102039222	ap176	37	85	0.330167	1.24057	-0.0289973	-0.0460492	0.0535845	-0.859375	1	0.0668769	0.0603806	1.10759	1	-0.130439	0.0509094	-2.56218	0.527911	0.0568182	0.0596336	0.952788	1	-0.0345084	0.043486	-0.793553	1	0.000117567	0.0533686	0.00220292	1	109 / 38	-0.142691	-0.10406	0.0902537	-1.15297	1	-0.0116586	0.0981584	-0.118773	1	0.126474	0.107938	1.17173	1	-0.00508279	0.0810961
yp150	HSP90AA1	PREDICTED: Heat shock protein HSP 90-alpha isoform X1	102060971	NA	37	77	0.152578	0.578222	-0.00459344	0.017558	0.0564269	0.311163	1	0.0160514	0.0645977	0.248482	1	-0.0117305	0.0549529	-0.213466	1	0.129887	0.0726691	1.78738	1	-0.0956387	0.0495861	-1.92874	1	-0.0845251	0.0582802	-1.45032	1	109 / 38	0.0666873	-0.0539536	0.100249	-0.538196	1	0.0117045	0.108309	0.108066	1	0.0379624	0.118021	0.321659	1	-0.0836107	0.0901703
yp151	SERPINA3	PREDICTED: uncharacterized protein similar to Alpha-1-antichymotrypsin	772339	NA	39	110	5.68463	21.3514	0.041935	0.0379928	0.1159	0.327806	1	-0.0332974	0.122769	-0.271221	1	-0.0675846	0.0989644	-0.682918	1	0.0133783	0.0624045	0.21438	1	-0.0158978	0.0481716	-0.330025	1	0.0749626	0.0808118	0.927619	1	109 / 38	0.0179404	-0.0390815	0.0998966	-0.391219	1	0.196455	0.107787	1.82262	1	0.00749636	0.117274	0.0639217	1	-0.149313	0.089865
yp152	Alpha-1-antitrypsin domain protein	PREDICTED: uncharacterised protein similar to Alpha-1-antitrypsin domain protein	102112172	NA	33	56	0.107232	0.401877	0.174161	0.0840507	0.0757544	1.10952	1	-0.241041	0.0851197	-2.83179	0.292767	0.0433049	0.0697915	0.620491	1	0.014804	0.074996	0.197397	1	-0.0144331	0.0584937	-0.246747	1	0.0438966	0.0731885	0.599774	1	109 / 38	0.161026	-0.0338391	0.0998755	-0.338812	1	0.121043	0.107693	1.12396	1	-0.243004	0.117086	-2.07543	1	0.0919571	0.0898512
yp153	SERPINA1	PREDICTED: Alpha-1-antitrypsin	102104025	NA	39	109	3.83742	14.4893	-0.241575	-0.0698648	0.152013	-0.459597	1	0.259587	0.161775	1.60462	1	0.217028	0.127256	1.70545	1	0.229577	0.0601611	3.81603	0.0145894	0.0148072	0.043263	0.342261	1	-0.0448239	0.0774356	-0.578854	1	109 / 38	-0.247595	0.0807674	0.111234	0.726104	1	0.022797	0.11623	0.196138	1	0.203426	0.124138	1.63871	1	0.237805	0.100164
yp154	Alpha-1-antitrypsin-like	PREDICTED: Alpha-1-antitrypsin-like	100228673	ap179	39	112	5.48537	20.7165	0.0358863	0.0166694	0.0929013	0.179432	1	0.0414204	0.0982083	0.42176	1	-0.045242	0.0803242	-0.563242	1	0.500227	0.0613129	8.15859	2.70329e-13	-0.0784542	0.0461058	-1.70161	1	0.109132	0.0732373	1.49012	1	109 / 38	0.0713482	-0.0541067	0.101913	-0.530911	1	0.345932	0.109549	3.15778	0.228324	0.0114642	0.118717	0.096567	1	-0.0804484	0.091705
yp155	F2	PREDICTED: Prothrombin isoform X1 (EC:3.4.21.5)	101811384	ap181	39	109	31.2185	117.731	-0.243894	-0.052342	0.101926	-0.51353	1	0.257949	0.107922	2.39014	0.750231	0.094091	0.0866988	1.08526	1	0.416765	0.0764999	5.44792	1.04403e-05	0.0887835	0.0550305	1.61335	1	0.151899	0.0827951	1.83464	1	109 / 38	-0.223896	-0.260305	0.0852106	-3.05484	0.270499	0.0792346	0.0920783	0.860514	1	0.197022	0.100357	1.96322	1	0.116429	0.0766423
yp158	MUC5B	PREDICTED: Mucin-5B	102114478	ap187	35	64	0.165385	0.626089	-0.129577	-0.0655336	0.0630295	-1.03973	1	0.0675586	0.072556	0.931123	1	0.0527388	0.0609238	0.865653	1	0.146968	0.0754591	1.94765	1	0.00506264	0.0546431	0.0926492	1	0.00697936	0.0646084	0.108026	1	109 / 38	-0.211062	0.0531176	0.0950592	0.558785	1	0.0427401	0.102658	0.416333	1	0.141147	0.111808	1.2624	1	0.0109314	0.085506
yp159	CTSD	PREDICTED: Cathepsin D (EC:3.4.23.5)	102113116	ap188	39	109	0.389005	1.46773	0.055442	-0.0108342	0.0974277	-0.111202	1	-0.0523558	0.103187	-0.507385	1	0.140396	0.0849221	1.65323	1	-0.262481	0.0800257	-3.27996	0.0865012	-0.0113782	0.0586006	-0.194166	1	-0.0132992	0.0855128	-0.155523	1	109 / 38	-0.0512811	0.0231497	0.110425	0.209642	1	-0.0180937	0.118329	-0.15291	1	-0.0917327	0.127859	-0.717452	1	0.0739866	0.0993807
yp161	NUCB2	PREDICTED: Nucleobindin-2	100220031	ap190	27	44	0.135439	0.50526	-0.146205	0.0070013	0.0644054	0.108707	1	0.0886578	0.073902	1.19967	1	-0.022253	0.0614208	-0.362304	1	-0.105937	0.0699509	-1.51444	1	0.0647531	0.0534348	1.21181	1	-0.0741182	0.0644007	-1.15089	1	109 / 38	-0.150128	-0.1847	0.0998416	-1.84993	1	0.0708483	0.107504	0.659032	1	0.0756435	0.1167	0.648186	1	-0.076512	0.0898308
yp163	LOC101819366	PREDICTED: Uncharacterized protein	101819366	ap192	39	111	1.26352	4.76777	-0.0405567	-0.0666022	0.125403	-0.531104	1	0.0545724	0.132302	0.412485	1	-0.130597	0.107169	-1.21861	1	-0.170389	0.0774082	-2.20118	1	0.0350329	0.0569717	0.614917	1	-0.133683	0.0933532	-1.43202	1	109 / 38	-0.0964714	-0.12316	0.106128	-1.16048	1	-0.108679	0.113342	-0.958857	1	0.207994	0.122133	1.70302	1	-0.182513	0.0955251
yp164	RBP4	PREDICTED: Retinol-binding protein 4 isoform X1	102105728	NA	39	99	0.306132	1.14189	-0.169116	-0.065531	0.117318	-0.558576	1	0.121958	0.124261	0.981467	1	0.0514914	0.101156	0.509029	1	0.210598	0.067118	3.13772	0.133219	0.0325558	0.0537662	0.605506	1	0.0658552	0.0878774	0.749399	1	109 / 38	0.0293968	-0.182604	0.108344	-1.68541	1	0.074236	0.115701	0.641618	1	0.0763071	0.124669	0.612076	1	-0.0171316	0.097519
yp165	HABP2	PREDICTED: Hyaluronan-binding protein 2 isoform X3 (EC:3.4.21.-)	102112106	NA	29	48	0.120814	0.453508	-0.102604	-0.0115215	0.0764284	-0.150749	1	0.0720122	0.0850984	0.846222	1	0.0906948	0.0702246	1.29149	1	0.153326	0.071326	2.14964	1	0.0111341	0.0571568	0.1948	1	0.0537846	0.073482	0.731943	1	109 / 38	-0.0416937	-0.0825934	0.109907	-0.751485	1	0.263904	0.117935	2.23772	1	0.034737	0.12759	0.272254	1	0.0567723	0.0989079
yp167	FN	PREDICTED: Fibronectin	102104961	NA	39	100	0.48259	1.82776	0.137579	-0.00708063	0.0970901	-0.0729285	1	-0.112901	0.103602	-1.08976	1	-0.0998141	0.0820534	-1.21645	1	0.00868194	0.0724855	0.119775	1	-0.0254002	0.0506037	-0.501944	1	-0.0347352	0.0760081	-0.456993	1	109 / 38	0.0967809	-0.0782356	0.0947079	-0.826073	1	0.036156	0.102623	0.352318	1	-0.0956727	0.112241	-0.852384	1	-0.102621	0.0851552
yp168	SPP2	PREDICTED: Secreted phosphoprotein 24	102108844	NA	38	84	0.325552	1.22386	-0.0390017	0.031011	0.0885825	0.350081	1	-0.00364033	0.0970165	-0.0375227	1	-0.0366346	0.0785878	-0.466161	1	-0.100082	0.0716426	-1.39696	1	-0.0296674	0.0584703	-0.507391	1	-0.0151039	0.0797085	-0.18949	1	109 / 38	-0.332216	0.0321774	0.0906207	0.355078	1	-0.0264644	0.0982772	-0.269283	1	0.0980784	0.107612	0.911411	1	-0.15778	0.0814698
yp170	KIFAP3	PREDICTED: Kinesin-associated protein 3 isoform X3	102113139	NA	15	19	0.62559	2.37483	-0.0559036	0.000918241	0.0538746	0.017044	1	0.0459312	0.0622065	0.738366	1	-0.0194967	0.0523097	-0.372716	1	-0.00204152	0.0626864	-0.0325673	1	-0.018668	0.0461507	-0.404501	1	-0.085035	0.054941	-1.54775	1	109 / 38	0.00197815	-0.0462146	0.0867538	-0.53271	1	0.117304	0.0941568	1.24583	1	0.0368571	0.103213	0.357096	1	0.0630424	0.0779832
yp171	SERPINC1	PREDICTED: Antithrombin-III	102099786	NA	31	45	0.0264356	0.0985897	0.0215393	0.0385248	0.0619809	0.621559	1	-0.0329154	0.0699061	-0.470851	1	0.00132724	0.0578588	0.0229393	1	0.0929837	0.0637004	1.4597	1	0.0024226	0.0482881	0.0501698	1	0.0634875	0.0601658	1.05521	1	109 / 38	-0.198419	-0.000803127	0.0753029	-0.0106653	1	0.000677416	0.0819996	0.00826121	1	0.0856242	0.0903537	0.947656	1	0.0594906	0.067642
yp173	QSOX1	PREDICTED: Sulfhydryl oxidase 1 (EC:1.8.3.2)	101807586	ap203	25	35	0.0695956	0.259509	-0.0104598	0.145885	0.068023	2.14465	1	-0.0608625	0.0787381	-0.772973	1	-0.0261763	0.065005	-0.402682	1	0.0268188	0.0770634	0.348009	1	0.0433616	0.0588345	0.73701	1	0.0603425	0.0692502	0.871369	1	109 / 38	-0.0673423	-0.151349	0.094244	-1.60593	1	0.0396069	0.101843	0.388903	1	-0.123086	0.111003	-1.10885	1	-0.138947	0.0847671
yp174	VIT2	Vitellogenin-2	751977	ap205	39	112	4240.34	15996.9	-0.264361	0.00927238	0.113387	0.0817763	1	0.39709	0.118973	3.33765	0.0752907	0.112843	0.0971519	1.16151	1	0.148496	0.0867128	1.7125	1	-0.0874696	0.0568643	-1.53821	1	0.16672	0.0904588	1.84304	1	109 / 38	-0.379923	-0.157609	0.0854103	-1.84531	1	0.285369	0.0906353	3.14854	0.231312	0.451004	0.097251	4.63753	0.00403898	0.136159	0.076887
yp175	VIT2	PREDICTED: Vitellogenin-2-like	102111702	ap206	39	112	1114.18	4205.23	-0.103072	0.0377323	0.10229	0.368875	1	0.121591	0.107646	1.12955	1	0.110998	0.0886911	1.25151	1	-0.212423	0.0730786	-2.90678	0.242694	0.0582834	0.0495623	1.17596	1	0.0820697	0.0800965	1.02464	1	109 / 38	-0.160036	-0.186244	0.0849712	-2.19185	1	0.31315	0.09203	3.4027	0.148062	0.171208	0.100593	1.70198	1	0.0694668	0.0764056
yp176	PRDX1	PREDICTED: Peroxiredoxin-1 isoform X1 (EC:1.11.1.15)	102110826	NA	27	50	0.0653787	0.249495	0.180347	0.000732448	0.0838442	0.00873582	1	-0.241463	0.0925871	-2.60796	0.488743	0.011828	0.075299	0.15708	1	-0.0476255	0.0811765	-0.586691	1	0.0279089	0.0625422	0.446242	1	-0.113038	0.0796536	-1.41912	1	109 / 38	0.174532	0.0492562	0.0969417	0.508101	1	0.101497	0.104515	0.971129	1	-0.29223	0.113612	-2.57218	0.661759	0.0658412	0.0872129
yp177	C8A	PREDICTED: Complement component C8 alpha chain	102111518	NA	31	51	0.13799	0.5252	-0.0810654	-0.0505724	0.0782137	-0.646593	1	0.118624	0.0845719	1.40264	1	0.044035	0.0673486	0.653836	1	0.00708362	0.0509462	0.139041	1	-0.0301745	0.0412981	-0.730653	1	0.00831893	0.062171	0.133807	1	109 / 38	-0.105482	0.0115522	0.0738443	0.15644	1	-0.0521205	0.0805359	-0.647171	1	0.14815	0.0889885	1.66482	1	0.0248924	0.0663015
yp178	RBP	PREDICTED: Riboflavin-binding protein	102112288	ap209	39	112	194.821	734.911	-0.0672961	0.0171716	0.0874616	0.196333	1	0.130038	0.0929245	1.39939	1	0.0478833	0.0770407	0.621533	1	0.0275651	0.082278	0.335024	1	-0.0248623	0.0560466	-0.443601	1	0.145527	0.0786473	1.85037	1	109 / 38	-0.318767	-0.0788557	0.0863844	-0.912847	1	0.22425	0.0934976	2.39846	0.890208	0.217417	0.102108	2.12928	1	0.0765233	0.0776833
yp179	VIT1	PREDICTED: Vitellogenin-1-like	101819299	ap211	39	112	3260.9	12347.5	-0.236066	-0.166684	0.102452	-1.62694	1	0.31961	0.107595	2.97051	0.210801	-0.0123648	0.086278	-0.143314	1	0.628501	0.0634967	9.89817	0	-0.109699	0.04636	-2.36624	0.780801	-0.0834364	0.0766914	-1.08795	1	109 / 38	-0.426378	-0.323162	0.0895876	-3.60722	0.095108	0.0745081	0.0942622	0.790435	1	0.544829	0.100781	5.40608	0.000254938	0.0116171	0.0806565
yp18	LIPC	PREDICTED: Hepatic triacylglycerol lipase (EC:3.1.1.3)	102113988	NA	37	98	0.384834	1.44406	-0.0656843	-0.071873	0.0925432	-0.776642	1	0.186783	0.0997338	1.87282	1	0.056572	0.0802502	0.704945	1	-0.0799901	0.0777688	-1.02856	1	-0.106611	0.0582596	-1.82992	1	0.0301368	0.0808662	0.372675	1	109 / 38	-0.077791	-0.0665863	0.0961493	-0.69253	1	-0.0249238	0.10406	-0.239514	1	0.152455	0.113634	1.34163	1	0.0535053	0.0864654
yp180	CFH	PREDICTED: Complement factor H	102104268	NA	39	105	0.59356	2.25891	-0.116137	-0.0724544	0.13043	-0.555503	1	0.109538	0.137842	0.794662	1	0.15439	0.112228	1.37568	1	-0.124347	0.0680823	-1.82642	1	0.0550651	0.0492287	1.11856	1	-0.0683424	0.0863732	-0.791245	1	109 / 38	-0.0638416	-0.145021	0.105603	-1.37326	1	-0.131949	0.113951	-1.15794	1	0.132608	0.123988	1.06952	1	0.170001	0.0949982
yp181	Kininogen 1	PREDICTED: Kininogen 1 isoform X1	102110516	NA	39	109	3.12547	11.7565	0.0885883	-0.0286975	0.128258	-0.223748	1	-0.0735376	0.135368	-0.54324	1	0.017655	0.109746	0.160872	1	0.292159	0.070257	4.15843	0.00372287	0.0225583	0.0539462	0.418163	1	0.128022	0.0912635	1.40277	1	109 / 38	-0.0904723	0.0831473	0.115977	0.716929	1	0.087159	0.123145	0.707776	1	0.0725442	0.132179	0.548835	1	0.141401	0.104402
yp182	CP	PREDICTED: Ceruloplasmin (EC:1.16.3.1)	102114236	NA	3	3	0.011696	0.0456786	-0.309506	-0.146686	0.0966427	-1.51782	1	0.429156	0.101139	4.24324	0.00270775	0.0883541	0.0797021	1.10855	1	0.189801	0.0991961	1.91339	1	-0.0528778	0.0620202	-0.85259	1	0.0769955	0.0868441	0.886594	1	109 / 38	-0.36662	-0.244882	0.0862209	-2.84017	0.388094	0.0529021	0.0904076	0.585151	1	0.478074	0.0965886	4.94959	0.00154757	0.179927	0.0776311
yp183	HRG	PREDICTED: Histidine-rich glycoprotein	102110333	NA	39	109	2.85618	10.7231	-0.0416198	-0.0187685	0.0585216	-0.32071	1	0.0628928	0.0629695	0.998782	1	-0.00304376	0.0501764	-0.0606612	1	-0.199526	0.0502768	-3.96856	0.00805729	0.0609541	0.0346967	1.75677	1	0.0213405	0.0490703	0.434896	1	109 / 38	-0.0627693	-0.180637	0.0555766	-3.25022	0.186028	0.0659768	0.0607417	1.08619	1	0.0453631	0.0674112	0.672931	1	-0.0578213	0.0498585
yp184	FETUB	PREDICTED: Fetuin-B	102103804	NA	39	109	8.04589	30.3301	-0.124169	0.0726316	0.137573	0.52795	1	0.121921	0.146361	0.833016	1	0.336921	0.115223	2.92408	0.232318	0.300854	0.0610267	4.92987	0.000131925	0.0553278	0.0437832	1.26368	1	-0.049289	0.077116	-0.639153	1	109 / 38	-0.0382853	-0.422285	0.0873941	-4.83196	0.0023601	0.336065	0.093471	3.59539	0.095108	0.0534924	0.100837	0.530486	1	0.28606	0.0786589
yp185	AHSG	PREDICTED: Alpha-2-HS-glycoprotein	102110146	ap217	39	112	12.2897	46.5078	0.107776	-0.0448385	0.0702018	-0.638708	1	-0.0872197	0.0744133	-1.1721	1	0.0538289	0.0603849	0.891429	1	0.392773	0.0423194	9.28116	0	-0.0391435	0.0322937	-1.21211	1	0.00565869	0.0524101	0.107969	1	109 / 38	0.0583563	-0.0547052	0.0732227	-0.747107	1	0.0822959	0.0798104	1.03114	1	-0.0961887	0.0880893	-1.09195	1	0.0311319	0.0657558
yp186	APOD	PREDICTED: Apolipoprotein D	102099166	ap218	39	106	0.816345	3.05652	-0.182243	-0.0975736	0.100274	-0.97307	1	0.156852	0.108059	1.45155	1	0.00451411	0.0856731	0.0526899	1	-0.189631	0.0635963	-2.9818	0.204684	0.0152538	0.0513026	0.297329	1	-0.0398594	0.0779532	-0.511325	1	109 / 38	-0.132333	-0.13151	0.0909802	-1.44548	1	-0.151847	0.0987047	-1.5384	1	0.0620523	0.108137	0.573829	1	-0.00536908	0.0817879
yp188	A2M	PREDICTED: Alpha-2-macroglobulin-like protein 1-like	102100203	NA	38	95	0.193541	0.733238	0.327176	0.139914	0.124075	1.12765	1	-0.404338	0.131189	-3.08211	0.15334	0.0743691	0.105071	0.707796	1	0.276908	0.0646774	4.28137	0.00225344	-0.0218354	0.0534484	-0.408533	1	0.0190285	0.0884133	0.215222	1	109 / 38	0.558798	-0.22523	0.105565	-2.13358	1	0.326646	0.110188	2.96444	0.328156	-0.542672	0.117685	-4.61121	0.00419793	0.0407494	0.0950632
yp189	PROC	PREDICTED: Vitamin K-dependent protein C isoform X1 (EC:3.4.21.69)	102100991	ap220	38	108	0.625036	2.34218	-0.285793	-0.161418	0.0906496	-1.78068	1	0.313709	0.100356	3.12597	0.137288	0.0375479	0.0797708	0.470697	1	0.32117	0.0705698	4.5511	0.000711429	0.0393397	0.0608183	0.646839	1	-0.0476296	0.0810866	-0.587392	1	109 / 38	-0.159753	-0.172162	0.114592	-1.50239	1	-0.173815	0.121077	-1.43557	1	0.298884	0.129639	2.30551	0.983643	-0.05349	0.103162
yp19	GAPDH	PREDICTED: Glyceraldehyde-3-phosphate dehydrogenase (EC:1.2.1.12)	101803965	ap25	39	107	1.03808	3.96144	0.0893548	0.0874302	0.090461	0.966496	1	-0.0792482	0.0970155	-0.816862	1	0.0795656	0.0787341	1.01056	1	0.00103454	0.0795486	0.0130051	1	-0.0354786	0.0578317	-0.61348	1	-0.22049	0.0801246	-2.75184	0.353603	109 / 38	-0.113106	0.118648	0.0952398	1.24578	1	0.130501	0.102538	1.27271	1	-0.00591838	0.111298	-0.0531762	1	0.180683	0.0856911
yp190	Ovotransferrin	Ovotransferrin	101795303	ap221	39	112	163.33	619.972	-0.049645	-0.0996352	0.0633855	-1.57189	1	0.115234	0.0669832	1.72034	1	-0.0661041	0.0556655	-1.18752	1	0.298781	0.054757	5.4565	1.03956e-05	-0.0555107	0.0372001	-1.49222	1	-0.0178884	0.0548824	-0.32594	1	109 / 38	-0.112642	-0.130389	0.0691724	-1.88499	1	0.00407147	0.0755063	0.0539223	1	0.0854404	0.0835732	1.02234	1	-0.049706	0.0620879
yp191	Avidin	Uncharacterized protein similar to Avidin	102052590	ap226	39	110	10.7859	40.8448	-0.0426073	0.0756309	0.155664	0.48586	1	0.0170482	0.166359	0.102478	1	0.11705	0.133072	0.879603	1	-0.0917614	0.0415788	-2.20693	1	0.0392091	0.0338424	1.15858	1	0.132397	0.0639462	2.07044	1	109 / 38	-0.180556	-0.0842377	0.116548	-0.722772	1	-0.0970342	0.12372	-0.784302	1	0.205559	0.132777	1.54815	1	0.0294796	0.104917
yp192	Avidin	PREDICTED: Avidin-like	102104349	NA	39	109	15.2089	57.6005	0.0826451	0.156722	0.161129	0.972645	1	-0.135332	0.172218	-0.785822	1	0.139776	0.138305	1.01064	1	-0.101333	0.03996	-2.53586	0.576747	0.037985	0.0346719	1.09555	1	0.175413	0.0655928	2.67427	0.433376	109 / 38	0.0444294	-0.192951	0.114042	-1.69193	1	-0.0495853	0.121064	-0.409578	1	0.0138553	0.129929	0.106637	1	0.0873079	0.102661
yp193	SEPP1	PREDICTED: Selenoprotein P	102084877	NA	32	53	0.110175	0.412479	0.0573499	0.01513	0.0899933	0.168124	1	-0.100677	0.0969829	-1.03809	1	0.0936921	0.0787455	1.18981	1	0.0726946	0.0791966	0.917901	1	0.0510647	0.0587699	0.868892	1	0.126847	0.080503	1.57568	1	109 / 38	-0.182573	0.0806017	0.0945706	0.852292	1	-0.0894096	0.10222	-0.874676	1	-0.0237728	0.111447	-0.21331	1	0.142876	0.0850586
yp194	C7	PREDICTED: Complement component 7 isoform X2	102111283	NA	23	34	0.0340504	0.12816	-0.194248	-0.089107	0.105318	-0.846078	1	0.176083	0.111795	1.57505	1	0.131245	0.0895786	1.46514	1	0.123474	0.0832877	1.4825	1	0.0687953	0.0672089	1.0236	1	0.0424352	0.0949709	0.446823	1	109 / 38	-0.211224	-0.252192	0.107764	-2.34024	0.961301	0.195773	0.11262	1.73834	1	0.152627	0.120284	1.26889	1	0.157665	0.0970382
yp197	ANPEP	PREDICTED: Aminopeptidase N (EC:3.4.11.2)	102109289	NA	26	37	0.0467656	0.173959	0.051201	-0.0731248	0.0873875	-0.836788	1	-0.0516398	0.0967119	-0.533955	1	-0.126753	0.0786694	-1.61121	1	-0.0113513	0.0766591	-0.148075	1	-0.00950942	0.063929	-0.14875	1	0.0827459	0.0853627	0.969346	1	109 / 38	-0.116404	0.0625888	0.111639	0.560634	1	-0.115575	0.118846	-0.972481	1	0.0948631	0.12777	0.742454	1	-0.312305	0.100493
yp20	PKM	PREDICTED: Pyruvate kinase muscle isozyme-like isoform X2 (EC:2.7.1.40)	101815342	NA	38	97	0.350159	1.35037	0.0831193	-0.0308381	0.0781362	-0.394671	1	-0.103187	0.0833059	-1.23866	1	0.0897741	0.0682912	1.31458	1	-0.00658163	0.0603824	-0.108999	1	-0.0125265	0.0456123	-0.274629	1	-0.247123	0.0669234	-3.69262	0.0226462	109 / 38	-0.0960036	-0.0148869	0.0820108	-0.181524	1	0.0814745	0.0891914	0.913479	1	-0.0785207	0.098074	-0.800628	1	0.0455807	0.0736899
yp24	FOXL1	PREDICTED: Forkhead box protein L1	101817940	NA	28	48	0.430635	1.61484	0.0356663	0.0171967	0.096886	0.177494	1	-0.0157133	0.104456	-0.15043	1	-0.0572749	0.0859266	-0.666557	1	-0.221181	0.0695125	-3.18189	0.11733	-0.111179	0.0593903	-1.87201	1	0.0928451	0.0863012	1.07583	1	109 / 38	0.000124823	-0.178573	0.109403	-1.63225	1	-0.0475302	0.11741	-0.404823	1	0.0287843	0.127038	0.226581	1	-0.0515836	0.098454
yp25	Phosphatidylcholine sterol acyltransferase	PREDICTED: Phosphatidylcholine-sterol acyltransferase (EC:2.3.1.43)	102109484	NA	29	45	0.0400227	0.15251	-0.036125	-0.0614223	0.0740454	-0.829523	1	0.0593628	0.0820112	0.723838	1	0.0555703	0.0681082	0.815912	1	-0.318434	0.0757004	-4.20651	0.0030974	-0.057866	0.0570669	-1.014	1	0.00604469	0.0721028	0.0838343	1	109 / 38	-0.0271667	-0.207167	0.0937432	-2.20994	1	-0.0517792	0.101715	-0.509064	1	0.10208	0.111454	0.915893	1	0.0180723	0.08427
yp26	FA CoA hydrolase precursor	PREDICTED: Fatty acyl-CoA hydrolase precursor, medium chain-like (EC:3.1.2.-)	100228259	NA	39	109	8.68901	32.3947	-0.128627	0.0242134	0.0728407	0.332416	1	0.107998	0.0840015	1.28567	1	0.0807233	0.0672001	1.20124	1	-0.0880553	0.0792297	-1.11139	1	0.0892355	0.0637021	1.40082	1	0.0310451	0.0743134	0.417759	1	109 / 38	-0.287254	0.0846933	0.11454	0.739422	1	0.0640588	0.121442	0.527483	1	0.264172	0.130246	2.02826	1	0.00654846	0.103111
yp27	ITIH3	PREDICTED: Inter-alpha-trypsin inhibitor heavy chain H3 isoform X1	102070355	NA	39	111	1.12075	4.25648	-0.018221	-0.0477063	0.0617109	-0.773061	1	0.0801613	0.0661939	1.21101	1	0.0076444	0.0537893	0.142118	1	0.000448379	0.0597544	0.00750371	1	-0.0217868	0.0398132	-0.547225	1	-0.05021	0.0544855	-0.921529	1	109 / 38	-0.0567699	-0.112817	0.064309	-1.7543	1	-0.0822028	0.0702099	-1.17082	1	0.150578	0.0777386	1.93698	1	0.0235586	0.0577188
yp28	PLXNA1	PREDICTED: Plexin A1	102109594	ap33	31	52	0.110546	0.416944	-0.0128172	-0.0620023	0.0608733	-1.01855	1	0.0436445	0.0676177	0.645461	1	0.0134005	0.0565875	0.23681	1	0.150556	0.0628419	2.39579	0.742558	-0.0735398	0.0468778	-1.56875	1	0.0296125	0.0593199	0.499199	1	109 / 38	-0.0920591	-0.0483735	0.0752011	-0.643256	1	0.022299	0.0818002	0.272603	1	0.261541	0.0899724	2.9069	0.342104	0.0541952	0.0675684
yp29	Apovitellenin 1	PREDICTED: Apovitellenin 1-like	101821229	ap35	39	112	421.597	1598.18	-0.0788325	-0.0450949	0.05479	-0.82305	1	0.105143	0.0588843	1.78558	1	-0.0301278	0.0494738	-0.608964	1	0.124385	0.057982	2.14523	1	0.0182157	0.0389954	0.467123	1	-0.0360124	0.0516047	-0.697851	1	109 / 38	-0.00311357	-0.0974641	0.0709955	-1.37282	1	0.0150155	0.0774239	0.193938	1	0.115051	0.0855393	1.34501	1	-0.0757477	0.0637452
yp30	ITIH4	PREDICTED: Inter-alpha-trypsin inhibitor heavy chain H4	102111202	NA	39	109	2.61423	9.90671	-0.0365294	0.00466665	0.0772173	0.0604352	1	-0.000822045	0.082072	-0.0100161	1	-0.0353253	0.0672742	-0.525094	1	0.0576971	0.0585948	0.984679	1	0.0245824	0.0435319	0.564699	1	-0.0363664	0.0649882	-0.559584	1	109 / 38	-0.16881	-0.0938292	0.0807744	-1.16162	1	0.026754	0.0879835	0.30408	1	0.0372256	0.0969966	0.383783	1	0.0121293	0.072551
yp32	F5	PREDICTED: Coagulation factor V	102113375	NA	30	54	0.0692917	0.258846	-0.243546	-0.0974253	0.100931	-0.96527	1	0.239422	0.108296	2.21081	1	0.0721516	0.0877403	0.822332	1	0.0980788	0.0657305	1.49214	1	0.0401885	0.0559492	0.718303	1	-0.00174029	0.0837188	-0.0207873	1	109 / 38	-0.30217	-0.021017	0.101088	-0.207909	1	0.0477241	0.108928	0.438127	1	0.170429	0.118341	1.44015	1	-0.0181848	0.0909466
yp33	Ovoinhibitor	PREDICTED: Ovoinhibitor-like	100223312	ap38	39	112	37.8825	142.607	-0.147486	-0.14202	0.106572	-1.33262	1	0.255944	0.11229	2.27931	0.893309	0.0974703	0.0909354	1.07186	1	0.164892	0.0767634	2.14805	1	-0.0727377	0.0515951	-1.40978	1	0.0617047	0.0821065	0.751521	1	109 / 38	-0.12645	-0.252214	0.096176	-2.62242	0.610133	-0.127068	0.103314	-1.22992	1	0.247447	0.111888	2.21157	1	0.107182	0.0865459
yp35	ACT	PREDICTED: Actin	101800437	ap41	39	110	1.15157	4.42417	-0.0282662	0.0399429	0.0740679	0.539274	1	0.0453103	0.0810617	0.558961	1	-0.0344525	0.0679106	-0.507321	1	0.045517	0.0795501	0.57218	1	-0.0459731	0.0570094	-0.806413	1	-0.343647	0.0724907	-4.74056	0.000310524	109 / 38	-0.00955541	-0.0535356	0.0943231	-0.567577	1	0.190499	0.101481	1.87718	1	0.029647	0.110073	0.269339	1	0.0942078	0.0848704
yp37	Ubiquitin	PREDICTED: Ubiquitin	396190	ap43	37	79	0.21289	0.817581	0.0963627	0.0127311	0.0773612	0.164567	1	-0.134335	0.0840095	-1.59905	1	-0.0874186	0.0693308	-1.26089	1	-0.397477	0.0699989	-5.67834	3.2812e-06	0.0234803	0.0541597	0.433539	1	-0.192742	0.0724592	-2.66001	0.440417	109 / 38	0.104226	0.152269	0.100942	1.50848	1	0.100368	0.108545	0.924668	1	-0.179729	0.117671	-1.52738	1	0.035816	0.0908291
yp38	SERPIND1	PREDICTED: Heparin cofactor 2	102104039	NA	39	100	0.654225	2.45293	-0.0573062	-0.0102203	0.0821376	-0.124429	1	0.0061722	0.091188	0.0676865	1	-0.160727	0.0742316	-2.16521	1	-0.140811	0.0869768	-1.61895	1	0.0396644	0.0635036	0.6246	1	0.0267127	0.0788445	0.338802	1	109 / 38	0.0997456	-0.00755952	0.107986	-0.0700045	1	-0.0357117	0.115641	-0.308815	1	-0.167702	0.124885	-1.34285	1	-0.202268	0.0971881
yp39	Titin	PREDICTED: Titin-like	101232913	ap44	38	99	0.865542	3.22571	-0.213363	-0.241089	0.106049	-2.27337	0.8941	0.183133	0.113485	1.61371	1	0.0350923	0.0895142	0.39203	1	-0.0358001	0.0496282	-0.721366	1	0.0463331	0.0397349	1.16605	1	0.03159	0.0671797	0.470231	1	109 / 38	-0.376208	0.168591	0.0848201	1.98763	1	-0.155213	0.0921454	-1.68444	1	0.242194	0.10115	2.39441	0.89157	0.108539	0.0762317
yp40	Ovostatin	PREDICTED: Ovostatin-like	102099843	ap45	39	110	1.21534	4.63998	0.0928887	0.066421	0.0894596	0.74247	1	-0.0391316	0.0940856	-0.415915	1	0.0682389	0.0779337	0.875601	1	0.590316	0.0635894	9.28325	0	-0.0583341	0.0442068	-1.31957	1	0.0113595	0.0715311	0.158805	1	109 / 38	-0.0117135	-0.0181562	0.112537	-0.161335	1	0.279888	0.120452	2.32364	0.9621	-0.021124	0.130025	-0.162461	1	0.0124056	0.101286
yp42	GSN	PREDICTED: Gelsolin	102110990	NA	39	110	3.74817	14.1417	-0.251736	0.066901	0.0871598	0.767567	1	0.24054	0.0930682	2.58456	0.508744	0.0240388	0.0762431	0.315291	1	-0.157984	0.0680003	-2.32328	0.832491	0.073107	0.0517147	1.41366	1	0.0371578	0.0752254	0.493953	1	109 / 38	-0.282752	-0.097492	0.0923667	-1.05549	1	0.0327839	0.100242	0.327048	1	0.293573	0.109873	2.67193	0.555881	-0.00884741	0.0830296
yp44	FA binding protein	PREDICTED: Extracellular fatty acid-binding protein-like	101817239	ap50	14	21	0.0559285	0.210701	-0.249752	0.101893	0.0886357	1.14957	1	0.319965	0.0960446	3.33143	0.0758958	0.0286212	0.0771161	0.371145	1	0.188332	0.072522	2.59689	0.501736	-0.0327854	0.0621894	-0.527186	1	0.121588	0.0839688	1.44802	1	109 / 38	-0.259975	-0.37802	0.0888663	-4.2538	0.016482	0.19335	0.0927585	2.08444	1	0.332993	0.0990699	3.36119	0.154727	0.0422862	0.080026
yp46	Alpha 1 acid glycoprotein	PREDICTED: Alpha 1 acid glycoprotein-like isoform X3	102101910	ap52	15	22	0.0906723	0.34048	-0.12794	-0.0720374	0.0666295	-1.08116	1	0.143906	0.0743904	1.93446	1	0.143253	0.062639	2.28695	0.873012	0.0949756	0.0832358	1.14104	1	0.034223	0.0561505	0.609487	1	0.0437801	0.0671033	0.652428	1	109 / 38	-0.200737	-0.0945667	0.0981222	-0.963765	1	0.0645217	0.105591	0.611054	1	0.13843	0.114555	1.20842	1	0.224174	0.0882875
yp48	C5	PREDICTED: Complement C5	102107736	NA	39	109	0.995783	3.73737	-0.0670061	-0.0237741	0.107075	-0.222032	1	0.00344013	0.115151	0.029875	1	0.0620315	0.0920731	0.67372	1	0.0797563	0.0755717	1.05537	1	0.0726651	0.0655459	1.10861	1	0.0557188	0.0928322	0.600209	1	109 / 38	0.034082	-0.376894	0.108298	-3.48017	0.122637	-0.116985	0.11388	-1.02727	1	-0.127964	0.121736	-1.05116	1	0.0281441	0.0975024
yp50	Nucleoside diphosphate kinase	PREDICTED: Nucleoside diphosphate kinase-like isoform X2 (EC:2.7.4.6)	101806316	NA	31	54	0.0809637	0.307954	0.0443888	0.0703606	0.0647957	1.08588	1	-0.148029	0.0744521	-1.98824	1	0.011204	0.0622932	0.17986	1	-0.131846	0.0784191	-1.6813	1	0.0486501	0.0564931	0.86117	1	-0.111663	0.0665531	-1.67781	1	109 / 38	-0.200453	0.10479	0.0986329	1.06242	1	0.26283	0.106167	2.47564	0.78294	-0.0271357	0.115209	-0.235534	1	0.110652	0.0887454
yp51	APOH	PREDICTED: Beta-2-glycoprotein 1 isoform X1	102100138	ap57	39	111	2.21892	8.34113	-0.254054	0.0222095	0.12188	0.182224	1	0.205853	0.12938	1.59107	1	0.151447	0.103447	1.46401	1	-0.258886	0.0620478	-4.17237	0.00351811	0.159079	0.0511478	3.11019	0.14273	0.00586418	0.0847773	0.0691715	1	109 / 38	-0.188347	-0.207164	0.0969098	-2.1377	1	0.13531	0.104239	1.29808	1	0.245677	0.113037	2.17342	1	0.136931	0.0871993
yp52	WDR81	PREDICTED: WD repeat-containing protein 81	100224268	ap58	39	112	2.98176	11.2777	-0.0042258	-0.0593301	0.0936754	-0.633358	1	0.0825394	0.100652	0.820051	1	0.0560504	0.0800531	0.700166	1	0.28689	0.0643509	4.45821	0.0010727	-0.0497688	0.0496106	-1.00319	1	-0.0710141	0.0743869	-0.954659	1	109 / 38	0.0859398	-0.187454	0.0912504	-2.05428	1	-0.0700243	0.0988681	-0.70826	1	0.0717845	0.108121	0.663925	1	0.0869227	0.0820475
yp53	PEDF	PREDICTED: Pigment epithelium-derived factor isoform X2	102100308	ap59	27	46	0.0681296	0.256652	-0.134157	0.0578893	0.0713625	0.8112	1	0.12009	0.080373	1.49416	1	-0.0591232	0.0666472	-0.887107	1	-0.208008	0.0706995	-2.94214	0.220006	0.100357	0.0559663	1.79318	1	-0.0742814	0.0702535	-1.05733	1	109 / 38	-0.163788	0.0428311	0.0932929	0.459103	1	0.186333	0.100889	1.84691	1	0.0961119	0.110061	0.873257	1	0.0419338	0.0839047
yp54	VTN	PREDICTED: Vitronectin	102114367	ap60	39	110	16.9218	63.4779	0.00531411	-0.0610157	0.0794086	-0.768377	1	0.0567157	0.0844186	0.671838	1	-0.11105	0.0680443	-1.63203	1	0.265621	0.0562038	4.72603	0.000315771	-0.0640115	0.0412832	-1.55055	1	0.150597	0.0631685	2.38405	0.754434	109 / 38	0.0697716	-0.176655	0.071497	-2.4708	0.785263	-0.0190757	0.0779898	-0.244592	1	0.0333529	0.0862046	0.386904	1	-0.0690523	0.0641902
yp59	LDHB	PREDICTED: L-lactate dehydrogenase B chain (EC:1.1.1.27)	102105219	NA	26	32	0.0424005	0.161562	0.00048141	0.00761471	0.108826	0.0699717	1	-0.00497215	0.117314	-0.0423834	1	0.0526413	0.0941145	0.559332	1	0.0861171	0.0714496	1.20528	1	0.00371606	0.0646718	0.0574603	1	0.0665385	0.0931948	0.713973	1	109 / 38	-0.135499	-0.0856528	0.12141	-0.705482	1	0.108453	0.126728	0.855796	1	0.143084	0.135351	1.05714	1	0.0356498	0.109333
yp61	HIST1H3	Uncharacterised protein similar to Histone H3	102070879	ap63	19	31	0.0312539	0.117389	-0.243562	-0.163897	0.0799815	-2.04918	1	0.243839	0.0880588	2.76905	0.336835	0.0349268	0.0726524	0.480739	1	0.138807	0.0802831	1.72896	1	0.0270118	0.061664	0.438048	1	-0.122154	0.0786459	-1.55322	1	109 / 38	-0.0793567	0.0328536	0.102849	0.319436	1	0.296817	0.109786	2.7036	0.520526	0.0420498	0.118257	0.35558	1	0.230982	0.0925744
yp62	BPIFB2	PREDICTED: protein TENP-like similar to BPI fold-containing family B member 2	102103679	ap67	39	112	2.05029	7.69448	0.0404227	-0.0292139	0.0979748	-0.298177	1	-0.0158677	0.104819	-0.151381	1	0.17157	0.0867247	1.97833	1	0.407404	0.0718219	5.67242	3.3139e-06	-0.0104399	0.0586209	-0.178092	1	0.102321	0.0876421	1.16748	1	109 / 38	0.0675125	-0.0985094	0.113006	-0.871719	1	0.160405	0.120922	1.32652	1	-0.0497486	0.130502	-0.38121	1	0.100496	0.101709
yp63	GRN	PREDICTED: Granulin-like	101817889	ap70	39	109	72.9757	276.403	-0.0289436	0.0545423	0.0774197	0.704502	1	0.096121	0.082415	1.16631	1	0.0651957	0.0665074	0.980278	1	0.273797	0.0544251	5.03072	8.73351e-05	-0.0437534	0.0406292	-1.0769	1	0.0861208	0.0619561	1.39003	1	109 / 38	-0.296538	0.0825949	0.0728095	1.1344	1	0.00204677	0.0793891	0.0257815	1	0.269124	0.0876834	3.06927	0.270499	0.105155	0.0653773
yp64	CTSA	PREDICTED: Lysosomal protective protein (EC:3.4.16.5)	100220062	ap71	39	111	0.780049	2.9081	-0.11509	-0.247599	0.104409	-2.37144	0.775848	0.153982	0.109867	1.40153	1	-0.201275	0.0871565	-2.30935	0.854054	0.624478	0.0624321	10.0025	0	-0.068569	0.052954	-1.29488	1	-0.104354	0.0831319	-1.25528	1	109 / 38	0.049663	-0.0623748	0.11832	-0.52717	1	0.144383	0.125101	1.15413	1	-0.00549335	0.133987	-0.0409992	1	-0.0872546	0.106517
yp65	PLTP	PREDICTED: Phospholipid transfer protein	102113260	ap72	33	63	0.123342	0.459004	-0.0499125	-0.186303	0.0984516	-1.89233	1	0.0380815	0.104213	0.365418	1	0.00930979	0.0846647	0.109961	1	-0.525568	0.0698781	-7.5212	2.25775e-11	0.0592669	0.0562853	1.05297	1	0.016414	0.0843246	0.194652	1	109 / 38	0.111309	-0.142578	0.10918	-1.30589	1	-0.257965	0.117483	-2.19575	1	0.0607968	0.127449	0.477028	1	-0.117161	0.0982377
yp67	ENO1	PREDICTED: Alpha-enolase isoform X2 (EC:4.2.1.11)	102102282	NA	35	75	0.206129	0.794987	0.0751808	0.0389422	0.0864378	0.450523	1	-0.137931	0.0934702	-1.47567	1	-0.0103748	0.0746744	-0.138934	1	-0.0942767	0.0628089	-1.50101	1	0.0127467	0.049278	0.25867	1	-0.0814459	0.0716291	-1.13705	1	109 / 38	0.122343	0.109567	0.0829251	1.32127	1	-0.00722166	0.0902625	-0.0800073	1	-0.126868	0.0993896	-1.27648	1	-0.027613	0.0744965
yp68	PLOD1	PREDICTED: Procollagen-lysine, 2-oxoglutarate 5-dioxygenase 1 (EC:1.14.11.4)	102110217	ap77	10	24	1.06012	3.6443	-0.368881	-0.243243	0.118749	-2.04838	1	0.438037	0.124512	3.51802	0.0415044	0.115333	0.0985275	1.17056	1	0.14377	0.0770461	1.86602	1	-0.00338655	0.055034	-0.0615355	1	0.168484	0.088622	1.90115	1	109 / 38	-0.416499	0.12688	0.0904443	1.40286	1	0.142659	0.0944056	1.51113	1	0.418692	0.100829	4.15249	0.0221505	0.211347	0.081447
yp69	Prenylcysteine oxidase 1	PREDICTED: Prenylcysteine oxidase 1 (EC:1.8.3.5)	102109379	NA	27	48	0.0659246	0.246723	0.12747	-0.0279591	0.11961	-0.233752	1	-0.201677	0.127613	-1.58038	1	0.0425612	0.105328	0.404082	1	0.0967244	0.0703783	1.37435	1	-0.022658	0.0599739	-0.377797	1	0.172973	0.0967065	1.78864	1	109 / 38	0.145557	-0.0040475	0.112687	-0.035918	1	0.212073	0.119672	1.77213	1	-0.204146	0.128463	-1.58915	1	0.0957044	0.101441
yp71	PPIA	PREDICTED: Peptidyl-prolyl cis-trans isomerase A (EC:5.2.1.8)	102042101	NA	31	55	0.107003	0.413231	0.129848	-0.056182	0.0647322	-0.867914	1	-0.14308	0.0751981	-1.90271	1	0.0186416	0.0619383	0.30097	1	-0.0202137	0.0707433	-0.285734	1	0.0256878	0.0554968	0.46287	1	-0.252109	0.0657021	-3.83715	0.0135307	109 / 38	0.0351844	0.0967975	0.0978415	0.98933	1	0.0427716	0.105266	0.40632	1	-0.196426	0.114177	-1.72037	1	0.0596022	0.0880362
yp72	HSPA8	PREDICTED: 78 kDa glucose-regulated protein	102108461	NA	36	72	0.0808991	0.306243	0.0333208	-0.00935566	0.0764192	-0.122425	1	-0.0522766	0.0859052	-0.608538	1	-0.0628452	0.0709498	-0.885771	1	-0.18666	0.0742462	-2.51407	0.591208	0.0201444	0.059572	0.338152	1	-0.108041	0.0750137	-1.44029	1	109 / 38	0.109013	0.0527393	0.108315	0.486906	1	0.148375	0.116121	1.27776	1	-0.248414	0.125525	-1.97899	1	0.00683121	0.0974796
yp74	Lysozyme C	PREDICTED: Lysozyme C (EC:3.2.1.17)	102100687	ap86	39	112	2.70926	10.1574	-0.121786	0.00533609	0.100666	0.053008	1	0.0965176	0.107893	0.894571	1	0.0877552	0.0873048	1.00516	1	0.210525	0.0639576	3.29163	0.0846877	0.0797822	0.0538682	1.48106	1	-7.52948e-05	0.0817813	-0.000920685	1	109 / 38	-0.21734	-0.0904553	0.0951919	-0.950241	1	0.064832	0.102824	0.630516	1	0.152718	0.112016	1.36336	1	0.0739193	0.0856235
yp75	Vitamin K-dependent protein Z	PREDICTED: Uncharacterised protein similar to Vitamin K-dependent protein Z	102045224	ap88	39	109	2.49223	9.45178	-0.125676	-0.0761579	0.0980789	-0.776496	1	0.0957218	0.10485	0.912945	1	0.0877579	0.0852473	1.02945	1	0.0301577	0.0600784	0.501972	1	0.00896087	0.0504758	0.177528	1	-0.0260274	0.0782727	-0.332522	1	109 / 38	-0.085805	-0.178044	0.084825	-2.09896	1	-0.142845	0.0923091	-1.54746	1	0.113646	0.101604	1.11852	1	0.0616759	0.0762076
yp76	A2M	PREDICTED: Alpha-2-macroglobulin-like protein 1-like	102100826	ap89	39	109	8.29349	31.1315	-0.00119956	-0.145686	0.130314	-1.11796	1	-0.00911775	0.137211	-0.0664504	1	-0.0265873	0.110745	-0.240077	1	-0.040491	0.0848744	-0.477069	1	0.0456014	0.0468887	0.972544	1	0.114733	0.0829895	1.3825	1	109 / 38	-0.109716	-0.0642986	0.115112	-0.558575	1	-0.221479	0.122679	-1.80536	1	0.0323775	0.13199	0.245302	1	0.0116003	0.103616
yp77	CFD	PREDICTED: Complement factor D (EC:3.4.21.46)	102114080	NA	19	32	0.0675226	0.255592	-0.306468	0.0102638	0.0872636	0.117619	1	0.30506	0.0956453	3.18949	0.114561	0.0550948	0.0770334	0.715207	1	0.212465	0.0687061	3.09237	0.148595	0.0866806	0.0614836	1.40982	1	-0.0633273	0.0823334	-0.769157	1	109 / 38	-0.101737	-0.187064	0.116029	-1.61221	1	0.212134	0.121111	1.75157	1	0.16274	0.129352	1.25812	1	0.0268577	0.104487
yp79	AGT	PREDICTED: Angiotensinogen (Serpin A8)	102102481	ap94	39	109	2.06625	7.79094	-0.000830526	-0.12607	0.103632	-1.21652	1	-0.102014	0.110098	-0.926572	1	-0.186749	0.0885114	-2.10989	1	0.359284	0.0758292	4.73807	0.000310429	0.0657603	0.059833	1.09906	1	-0.0459365	0.0876782	-0.523922	1	109 / 38	-0.0893625	-0.147878	0.108266	-1.36587	1	0.0597951	0.11489	0.520457	1	-0.0208475	0.123276	-0.169113	1	-0.166962	0.0974619
yp80	CPB2	PREDICTED: Carboxypeptidase B2 (EC:3.4.17.20)	102063880	NA	39	84	0.176083	0.658853	-0.0168236	-0.108153	0.117523	-0.920267	1	0.0266568	0.124261	0.214523	1	-0.0684599	0.100373	-0.682057	1	0.0357524	0.0737491	0.484785	1	0.0264696	0.0616514	0.429342	1	0.0908855	0.095708	0.949612	1	109 / 38	0.021997	-0.29301	0.120039	-2.44095	0.839384	-0.155806	0.125881	-1.23772	1	0.0805919	0.13449	0.599242	1	-0.030042	0.10808
yp81	C3	PREDICTED: Pseudopodoces humilis A.superbus venom factor 1-like protein similar to Complement C3	102102912	ap95	39	109	15.9769	60.3683	-0.264215	-0.120571	0.129288	-0.932574	1	0.343771	0.136553	2.5175	0.591208	0.0864036	0.110453	0.782268	1	0.221713	0.0720687	3.07641	0.154341	-0.0217227	0.0501015	-0.433575	1	0.0277859	0.086573	0.320954	1	109 / 38	-0.194858	-0.382317	0.0848616	-4.50519	0.00614213	-0.145574	0.0903247	-1.61167	1	0.376697	0.0970964	3.87962	0.0495902	0.164737	0.0763892
yp83	mIgM	Immunoglobulin mu heavy chain	CAC43281.1	NA	39	100	1.35856	5.26891	0.209737	0.191929	0.147698	1.29947	1	-0.265843	0.157981	-1.68275	1	-0.00699446	0.124127	-0.0563494	1	-0.0682392	0.0511071	-1.33522	1	0.0193494	0.0385629	0.501762	1	-0.0193752	0.0701202	-0.276315	1	109 / 38	-0.095181	-0.0691675	0.104561	-0.661503	1	0.0635918	0.112222	0.566658	1	-0.139668	0.121435	-1.15015	1	-0.0150705	0.094096
yp84	Beta microseminoprotein	PREDICTED: Beta microseminoprotein-like	102090090	ap101	18	27	0.0403795	0.154226	-0.0729181	0.118754	0.0839346	1.41484	1	0.0652978	0.0938421	0.695826	1	0.168552	0.0744792	2.26307	0.902687	0.118157	0.0778606	1.51755	1	0.0722471	0.0653358	1.10578	1	0.0411028	0.0839432	0.48965	1	109 / 38	-0.0700718	-0.0535624	0.127527	-0.42001	1	0.0172403	0.133278	0.129356	1	0.00847266	0.142347	0.059521	1	-0.0371028	0.114834
yp85	Beta microseminoprotein	PREDICTED: Beta microseminoprotein-like	102035212	ap102	34	70	0.0961527	0.364054	-0.0788191	0.241584	0.111684	2.1631	1	0.024823	0.118073	0.210234	1	0.0466411	0.0968199	0.48173	1	-0.284911	0.0749596	-3.80086	0.015151	0.0836752	0.0593324	1.41028	1	0.109083	0.0923705	1.18093	1	109 / 38	-0.285449	0.0540245	0.0991167	0.54506	1	0.238412	0.106337	2.24205	1	0.247371	0.115024	2.15061	1	0.0311559	0.0891983
yp89	TFRC	PREDICTED: Transferrin receptor protein 1	102100671	ap106	38	99	0.318375	1.19337	-0.149578	-0.257278	0.0876137	-2.9365	0.224102	0.153849	0.0930475	1.65344	1	-0.184664	0.075907	-2.43277	0.705627	0.671974	0.0523095	12.8461	0	0.0453458	0.0450578	1.00639	1	0.023392	0.0709251	0.329813	1	109 / 38	-0.0112664	-0.336774	0.108936	-3.09147	0.26373	-0.335133	0.114626	-2.92372	0.338216	0.0670013	0.122554	0.546707	1	-0.301679	0.0980763
yp90	ACT	Actin, alpha	423298	NA	27	43	0.100404	0.380042	-0.0201492	-0.0155618	0.0791963	-0.196497	1	0.0581303	0.0875013	0.664336	1	-0.0556081	0.0723603	-0.768489	1	0.166999	0.0892505	1.87113	1	-0.0899774	0.0641892	-1.40175	1	-0.0876437	0.0795812	-1.10131	1	109 / 38	-0.184123	-0.0432534	0.105749	-0.409021	1	0.174276	0.113188	1.5397	1	0.10546	0.122185	0.863119	1	0.00209226	0.0951762
yp91	ITIH2	PREDICTED: Inter-alpha-trypsin inhibitor heavy chain H2	102103685	NA	20	33	0.0628671	0.236521	-0.030346	-0.0139823	0.0886275	-0.157764	1	0.0676542	0.0961772	0.703433	1	-0.0458526	0.0795491	-0.576406	1	0.0631065	0.0803899	0.785005	1	-0.0084417	0.0621846	-0.135752	1	0.00965038	0.0833087	0.115839	1	109 / 38	0.129474	-0.199792	0.104742	-1.90747	1	0.157847	0.112519	1.40285	1	-0.0708893	0.121861	-0.581724	1	0.015018	0.0942543
yp92	LOC102099602	Uncharacterized LOC102099602	102099602	NA	14	21	0.454724	1.69972	-0.171025	-0.0133922	0.0709083	-0.188867	1	0.122604	0.0792194	1.54766	1	0.0945033	0.0656855	1.43872	1	-0.05863	0.0678559	-0.864038	1	0.0573941	0.0538966	1.06489	1	0.00684241	0.0688561	0.0993726	1	109 / 38	-0.371068	-0.00469228	0.0889542	-0.0527494	1	0.0762138	0.0960339	0.793613	1	0.2495	0.104553	2.38635	0.897265	0.134914	0.0800172
yp94	AMBP	PREDICTED: Protein AMBP (alpha-1-microglobulin/bikunin precursor)	102107370	NA	39	108	0.882107	3.35743	-0.00881578	-0.124987	0.110278	-1.13338	1	-0.0011385	0.117251	-0.00970993	1	-0.0474669	0.0952884	-0.498139	1	-0.170757	0.0733105	-2.32924	0.830288	0.016855	0.0591998	0.284713	1	-0.0826466	0.0903523	-0.914715	1	109 / 38	-0.0600198	-0.10608	0.0884019	-1.19998	1	-0.0269668	0.095396	-0.282683	1	0.132635	0.103807	1.27771	1	0.111957	0.0795236
yp95	SOD1	PREDICTED: Superoxide dismutase [Cu-Zn] (EC:1.15.1.1)	102110142	NA	33	50	0.0648885	0.247856	-0.0191695	-0.0269873	0.0719094	-0.375295	1	0.000763449	0.0783699	0.0097416	1	0.122286	0.0657682	1.85934	1	-0.0379181	0.0657678	-0.576545	1	0.0491314	0.0506133	0.97072	1	-0.0659732	0.0682809	-0.966203	1	109 / 38	-0.104166	0.0141905	0.0883149	0.160681	1	0.184718	0.0960377	1.92339	1	0.0665486	0.105585	0.630285	1	0.162498	0.0793561
yp96	FA CoA hydrolase precursor	PREDICTED: Fatty acyl-CoA hydrolase precursor, medium chain-like (EC:3.1.2.-)	100228259	NA	8	14	0.0446358	0.165295	-0.0945323	0.121176	0.105379	1.14991	1	0.172453	0.111668	1.54433	1	0.108853	0.0898891	1.21097	1	0.12254	0.088882	1.37868	1	-0.055323	0.0631674	-0.875815	1	0.223532	0.0906259	2.46653	0.660489	109 / 38	-0.0830786	-0.225434	0.0963816	-2.33897	0.961301	0.325678	0.102236	3.18556	0.223015	0.150607	0.109673	1.37323	1	0.163169	0.0867639
yp97	Ig domain protein	PREDICTED: Uncharacterised protein with immunoglobulin domain	102099978	NA	18	24	0.17141	0.652641	-0.170649	0.164421	0.0890657	1.84606	1	0.127522	0.0967953	1.31744	1	0.0521554	0.079963	0.652244	1	0.0628776	0.0696305	0.903018	1	0.0617123	0.0583965	1.05678	1	0.219061	0.0822209	2.6643	0.439079	109 / 38	-0.237705	-0.0265714	0.0908098	-0.292605	1	0.234305	0.0971316	2.41225	0.868903	0.233379	0.104792	2.22706	1	0.152193	0.0817329
yp98	Ig v	Immunoglobulin heavy chain variable region	D70823.1	ap114	39	109	5.88724	22.2224	-0.269645	0.0459839	0.141077	0.325949	1	0.343928	0.151107	2.27605	0.8941	0.167994	0.11902	1.41147	1	-0.0527616	0.0501148	-1.05281	1	0.0595596	0.0403591	1.47574	1	-0.000437094	0.072347	-0.00604164	1	109 / 38	-0.373247	0.137531	0.103284	1.33158	1	0.0685898	0.110769	0.619214	1	0.352826	0.11978	2.94562	0.334369	0.193963	0.09295
yp99	FA-CoA hydrolase	PREDICTED: Fatty acyl-CoA hydrolase precursor, medium chain isoform X2	415786	NA	20	39	0.0986865	0.355878	0.103194	-0.0483166	0.138613	-0.348571	1	-0.0429727	0.145511	-0.295322	1	0.0131756	0.115303	0.11427	1	-0.046958	0.0818192	-0.573924	1	-0.0827399	0.060177	-1.37494	1	0.0755772	0.100274	0.75371	1	109 / 38	0.420934	-0.348333	0.0987416	-3.52772	0.111588	0.217212	0.103066	2.1075	1	-0.348384	0.110079	-3.16486	0.227991	0.110356	0.0889189
[truncated: 16 more columns]

## Sheet: SD4
FunCat	FunCat ID	N identified		Specificity			N quantified		Concentration (mg/g) (Mean ± SD)
		Albumen	Yolk	Albumen	A & Y	Yolk	Albumen	Yolk	Albumen	Yolk
Metabolism	01	66	70	25	45	20	53	63	0.6 ± 0.1	26 ± 2
Energy	02	5	10	3	2	7	4	7	0.005 ± 0.005	0.01 ± 0.004
Storage	04	8	7		7		7	7	20.5 ± 2	36.3 ± 4
Cell cycle / DNA processing	10	21	17	12	10	5	18	15	0.06 ± 0.01	0.08 ± 0.02
Transcription	11	17	11	9	8	3	15	8	0.07 ± 0.03	0.07 ± 0.02
Protein synthesis	12	5	5	1	4	1	4	4	0.05 ± 0.03	0.006 ± 0.002
Protein fate	14	83	85	35	53	27	67	74	5.5 ± 0.6	24.5 ± 2
Proteins with binding function or cofactor requirement	16	132	120	57	81	32	110	106	33.2 ± 3	26.5 ± 2
Regulation of metabolism and protein function	18	65	63	23	46	13	53	59	35.1 ± 3	3 ± 0.9
Cellular transport	20	64	69	22	47	17	55	64	18.8 ± 2	58.8 ± 5
Cellular communication / Signal transduction	30	71	57	32	41	14	58	48	8.9 ± 1	1 ± 0.2
Cell rescue, defence, virulence	32	51	53	19	36	13	43	47	28.7 ± 2	36.6 ± 4
Interaction with the environment	34	85	85	35	55	25	71	76	23.7 ± 2	25.1 ± 2
Systemic interaction with the environment	36	83	91	29	62	20	66	84	27 ± 3	24 ± 2
Cell fate	40	61	59	23	40	16	51	51	3.8 ± 0.5	2.2 ± 0.3
Development (Systemic)	41	61	54	25	37	15	54	44	22 ± 2	55.8 ± 5
Biogenesis of cellular components	42	44	36	19	26	9	33	32	0.6 ± 0.08	24.1 ± 0.2
Cell type differentiation	43	38	40	15	25	13	33	32	4 ± 0.6	22.3 ± 2
Tissue differentiation	45	36	36	15	22	12	30	27	0.4 ± 0.07	22.5 ± 2
Organ differentiation	47	44	48	21	27	17	40	40	0.3 ± 0.05	22.4 ± 2
Unclassified	99	4	7	2	3	3	4	4	0.08 ± 0.05	0.007 ± 0.004

## Sheet: SD5
Dependent variable	Model information	Parameter	Estimate	SE	z value	p value	Adjusted p value	Variance explained	Proportion of variance explained	N (eggs / clutches)	Notes
EGG WEIGHT
Egg weight	reference model	Intercept	-0.0239325							111 / 38	Fig. 2a
		Clutch size	-0.381076	0.123139	-3.09469	0.00978672	0.040545
		Female age	0.0301375	0.134039	0.224841	0.999812	1
		Laying date	-0.122777	0.105462	-1.16418	0.748298	1
		Laying order	-0.105551	0.053159	-1.98557	0.211951	0.512214	0.059471	0.245946
		Embryo sex	0.00879199	0.0444369	0.197853	0.9999	1
		Female ID						0.152589	0.63104
		Residual variance						0.0297452	0.123013
Egg weight	only first-laid eggs	Intercept	-0.465143							37 / 37	Fig. 2a
		Clutch size	-0.335864	0.150869	-2.22619	0.147891	0.612693
		Female age	0.411999	0.160326	2.56975	0.0708999	0.492266
		Laying date	-0.059094	0.144748	-0.408254	0.995941	1
		Embryo sex	0.342656	0.142491	2.40475	0.101848	0.492266
		Paternity	0.0612095	0.153131	0.399719	0.996323	1
Egg weight	interaction 1	Intercept	-0.185847							111 / 38
		Clutch size	-0.384533	0.12448	-3.08911	0.0110174	0.0535129
		Female age	0.256316	0.150382	1.70443	0.384375	0.87125
		Laying date	-0.112774	0.106959	-1.05437	0.833683	1
		Laying order	0.184153	0.094221	1.95447	0.240571	0.615122	0.0309218	0.149936
		Embryo sex	0.0080083	0.0430824	0.185883	0.999976	1
		Female age x Laying order	-0.376187	0.106843	-3.52094	0.00235468	0.0160118				Fig. 2b
		Female ID						0.145169	0.703908
		Residual variance						0.0301422	0.146156
Egg weight	interaction 2	Intercept	0.000173538							111 / 38
		Clutch size	-0.250971	0.257807	-0.973485	0.879501	1
		Female age	0.00770799	0.141104	0.0546263	1	1
		Laying date	-0.119238	0.106367	-1.121	0.798893	1
		Laying order	-0.105682	0.0531758	-1.98741	0.226962	0.77167	0.0592558	0.243981
		Embryo sex	0.0102691	0.0446399	0.230043	0.999921	1
		Female age x Clutch size	-0.168294	0.291556	-0.577226	0.988174	1
		Female ID						0.153707	0.632875
		Residual variance						0.0299081	0.123144
Egg weight	interaction 3	Intercept	-0.0444362							111 / 38
		Clutch size	-0.389236	0.124804	-3.11877	0.0106	0.0514858
		Female age	0.0537104	0.135615	0.39605	0.998838	1
		Laying date	-0.128336	0.107092	-1.19837	0.769093	1
		Laying order	-0.06766	0.0679118	-0.996292	0.883681	1	0.0552143	0.23706
		Embryo sex	0.0219595	0.0465275	0.471968	0.996931	1
		Embryo sex x laying order	-0.0821798	0.0932338	-0.881439	0.930417	1
		Female ID						0.147434	0.633
		Residual variance						0.0302646	0.12994
EGG ALLOMETRY
Albumen weight / Egg weight		Intercept	0.0225258							112 / 39
		Egg weight	0.0873035	0.110005	0.793632	0.42741		0.110421	0.435608
		Female ID						0.0940067	0.370856
		Residual variance						0.0490585	0.193536
Yolk weight / Egg weight		Intercept	-0.0170415							112 / 39
		Egg weight	0.024768	0.10254	0.241545	0.809133		0.138205	0.575343
		Female ID						0.0591778	0.246355
		Residual variance						0.0428306	0.178302

## Sheet: SD6
Dependent variable	Period	N clutches	Parameter	Estimate	SE	z value	p value
Clutch size	2007-2013, 2015	785	Intercept	10.3954
			Female age	0.067453	0.120001	0.562104	0.817353
			Laying date	-0.131518	0.010016	-13.1308	0
	2014	79	Intercept	10.956
			Female age	0.439457	0.321272	1.36786	0.317115
			Laying date	-0.0995886	0.026685	-3.732	0.000739562
Laying date	2007-2013, 2015	783	Intercept	1.37574
			Female age	-1.4287	0.408518	-3.49728	0.000470028
	2014	79	Intercept	-0.04
			Female age	1.69385	1.37637	1.23067	0.222293
Hatching success	2007-2013, 2015	728	Intercept	-0.0739501
			Female age	-0.00371666	0.0426276	-0.0871889	0.99963
			Laying date	0.000291175	0.00487409	0.0597393	0.999881
			Clutch size	-0.00186111	0.0140316	-0.132637	0.998706
	2014	74	Intercept	-0.233078
			Female age	0.0466228	0.179109	0.260304	0.990653
			Laying date	0.00553013	0.0659241	0.0838863	0.999676
			Clutch size	0.0143432	0.083872	0.171013	0.997292
Fledging success	2007-2013, 2015	632	Intercept	0.0897681
			Female age	-0.0218583	0.0449077	-0.486738	0.943588
			Laying date	-0.00696199	0.00510872	-1.36277	0.421096
			Clutch size	-0.0255507	0.0149505	-1.70902	0.232385
	2014	68	Intercept	-0.180855
			Female age	0.0432718	0.179404	0.241197	0.992532
			Laying date	0.000431074	0.0660832	0.0065232	1
			Clutch size	0.00853947	0.0841716	0.101453	0.999429

## Sheet: SD7
Dependent variable	Parameter	Estimate	SE	z value	p value	Variance explained	Proportion of variance explained	N (eggs/ clutches)
Probability of male embryo	Intercept	-0.343662						112 / 38
	Laying date	-0.348338	0.474934	-0.733446	0.912799
	Clutch size	-0.245622	0.465186	-0.528008	0.972138
	Female age	0.253658	0.558185	0.454435	0.983932
	Laying order	0.383113	0.416489	0.919862	0.822843	0.164897	0.381702
	Female ID					0.267107	0.618298
Probability of extra-pair paternity	Intercept	0.458683						36 / 36
	Laying date	1.24791	0.840025	1.48556	0.433708
	Clutch size	0.412668	0.7996	0.516093	0.97344
	Female age	0.9788	0.854477	1.1455	0.672745
	Embryo sex	-1.05636	0.793214	-1.33175	0.540102

## Sheet: SD8
FunCat	FunCat ID	Dependent Variable	Tissue	Intercept Estimate	Clutch size Estimate	Clutch size SE	Clutch size z value	Clutch size Adj. p value	Female age Estimate	Female age SE	Female age z value	Female age Adj. p value	Laying date Estimate	Laying date SE	Laying date z value	Laying date Adj. p value	Laying order Estimate	Laying order SE	Laying order z value	Laying order Adj. p value	Embryo sex Estimate	Embryo sex SE	Embryo sex z value	Embryo sex Adj. p value	Compartment weight Estimate	Compartment weight SE	Compartment weight z value	Compartment weight Adj. p value	N (eggs / clutches)	Intercept Estimate	Paternity Estimate	Paternity SE	Paternity z value	Paternity Adj. p value	Clutch size Estimate	Clutch size SE	Clutch size z value	Clutch size Adj. p value	Female age Estimate	Female age SE	Female age z value	Female age Adj. p value	Laying date Estimate	Laying date SE	Laying date z value	Laying date Adj. p value	Embryo sex Estimate	Embryo sex SE	Embryo sex z value
Metabolism	01	Concentration	A	0.138978	-0.108808	0.122296	-0.889716	1	-0.186696	0.130688	-1.42857	1	-0.0392399	0.102935	-0.38121	1	-0.325271	0.0566118	-5.74563	1.89495e-06	0.00657825	0.0424485	0.15497	1	0.0111358	0.0797487	0.139636	1	110 / 38	0.112419	0.0565787	0.0966993	0.585099	1	-0.170194	0.105157	-1.61847	0.948579	-0.135503	0.111318	-1.21727	1	-0.0646017	0.0887551	-0.727865	1	0.0539197	0.0986762	0.54643
Energy	02	Concentration	A	0.105618	-0.0825767	0.106862	-0.77274	1	-0.119515	0.112366	-1.06361	1	-0.198581	0.0906894	-2.18968	0.542114	-0.704662	0.0551185	-12.7845	0	0.0480572	0.0397719	1.20832	1	-0.0442295	0.081338	-0.543774	1	110 / 38	0.0372691	-0.0245136	0.10077	-0.243263	1	-0.221022	0.110007	-2.00916	0.51665	-0.0300442	0.118782	-0.252936	1	-0.405159	0.0937016	-4.32393	0.0014699	-0.00309539	0.101965	-0.0303575
Storage	04	Concentration	A	-0.010737	-0.260303	0.119683	-2.17495	0.551087	0.0193823	0.125014	0.155042	1	-0.189954	0.099488	-1.90932	0.935917	0.298503	0.0809556	3.68724	0.0148403	0.0805944	0.0575652	1.40005	1	-0.0769581	0.106193	-0.724698	1	110 / 38	0.132196	-0.0396828	0.108512	-0.3657	1	-0.171085	0.118462	-1.44422	1	-0.158659	0.126098	-1.25821	1	-0.298443	0.100093	-2.98167	0.0767209	-0.0318503	0.110875	-0.287262
Cell cycle / DNA processing	10	Concentration	A	0.128487	0.0722772	0.100245	0.721003	1	-0.172794	0.106869	-1.61688	1	-0.0536481	0.083248	-0.644437	1	0.080099	0.0823591	0.972558	1	-0.0318314	0.0660276	-0.482092	1	0.157687	0.0920877	1.71236	1	110 / 38	0.0999173	-0.0534768	0.108738	-0.491796	1	0.133314	0.118705	1.12307	1	-0.15988	0.128174	-1.24737	1	-0.0517666	0.101111	-0.51198	1	0.0417383	0.110027	0.379346
Transcription	11	Concentration	A	0.0845548	0.185021	0.148919	1.24243	1	-0.216272	0.158453	-1.3649	1	0.217098	0.12871	1.68672	1	-0.432028	0.0592217	-7.2951	2.05209e-10	0.0970452	0.03357	2.89083	0.155701	0.310115	0.0838803	3.69711	0.0148403	110 / 38	0.0884761	-0.00295854	0.114459	-0.025848	1	-0.00436665	0.124951	-0.0349468	1	-0.172367	0.134918	-1.27757	1	0.232915	0.106431	2.18842	0.380763	-0.000671044	0.115816	-0.00579404
Protein synthesis	12	Concentration	A	0.0620369	0.25807	0.149724	1.72364	1	-0.174331	0.159516	-1.09288	1	0.28391	0.129275	2.19616	0.542114	-0.374936	0.0585374	-6.40507	7.34649e-08	0.0811806	0.0309513	2.62285	0.238893	0.317067	0.0792895	3.99885	0.00482425	110 / 38	0.116312	-0.00588661	0.11291	-0.0521352	1	0.0988776	0.12326	0.802184	1	-0.187912	0.133092	-1.41189	1	0.292134	0.10499	2.78248	0.107378	-0.0238609	0.114249	-0.20885
Protein fate	14	Concentration	A	0.113351	-0.179565	0.134668	-1.3334	1	-0.18418	0.140603	-1.30994	1	0.0110308	0.110992	0.0993834	1	0.0813028	0.0902946	0.900417	1	0.0549039	0.0610102	0.899913	1	0.126937	0.115607	1.098	1	110 / 38	0.117988	0.0768635	0.111813	0.687426	1	-0.122996	0.122063	-1.00765	1	-0.144161	0.131799	-1.0938	1	0.0155587	0.10397	0.149646	1	-0.176044	0.113139	-1.556
Proteins with binding function or cofactor requirement	16	Concentration	A	0.0695432	-0.109482	0.116915	-0.936422	1	-0.114998	0.121812	-0.94406	1	-0.0386556	0.0969573	-0.398687	1	0.430799	0.0964145	4.46819	0.000663372	0.0846734	0.0521757	1.62285	1	0.0621355	0.102525	0.606051	1	110 / 38	0.20976	0.00532745	0.105474	0.0505094	1	-0.0266504	0.115185	-0.23137	1	-0.28497	0.122811	-2.32039	0.286489	-0.155135	0.0973952	-1.59284	0.964991	-0.0957429	0.107718	-0.888829
Regulation of metabolism and protein function	18	Concentration	A	0.0897671	-0.103603	0.124391	-0.83288	1	-0.112656	0.130047	-0.866273	1	-0.147573	0.103184	-1.4302	1	0.477693	0.0807891	5.91284	7.94595e-07	0.0426524	0.0493542	0.86421	1	0.0200863	0.102068	0.196794	1	110 / 38	0.200311	-0.040617	0.106164	-0.382586	1	-0.061213	0.115972	-0.527826	1	-0.263379	0.123985	-2.12428	0.436706	-0.279214	0.0981944	-2.84348	0.0957495	-0.0466616	0.10829	-0.430894
Cellular transport	20	Concentration	A	-0.0453118	-0.146093	0.103773	-1.40782	1	0.0339335	0.108222	0.313553	1	-0.0960414	0.0871089	-1.10254	1	0.431748	0.0835312	5.1687	3.28143e-05	0.113988	0.0542247	2.10213	0.640751	-0.0507657	0.0962237	-0.52758	1	110 / 38	0.161725	-0.0401909	0.103533	-0.388195	1	-0.0664899	0.112876	-0.589053	1	-0.220783	0.119748	-1.84372	0.673817	-0.233994	0.0952626	-2.45631	0.217023	-0.0675272	0.105811	-0.638187
Cellular communication / Signal transduction	30	Concentration	A	0.165508	-0.0448343	0.136192	-0.3292	1	-0.231753	0.1425	-1.62634	1	0.0496063	0.113345	0.437657	1	0.184526	0.0838357	2.20105	0.542114	0.0221088	0.0549032	0.402687	1	0.273685	0.110855	2.46884	0.324841	110 / 38	0.22984	-0.0254608	0.108782	-0.234053	1	0.0358924	0.118808	0.302105	1	-0.267448	0.127852	-2.09186	0.459049	0.0606766	0.10098	0.60088	1	-0.147196	0.11044	-1.33282
Cell rescue, defence, virulence	32	Concentration	A	0.0543294	-0.139333	0.110694	-1.25872	1	-0.0830451	0.115233	-0.720669	1	-0.0525099	0.0919942	-0.570796	1	0.411364	0.0966736	4.25519	0.00166833	0.0828666	0.0540129	1.5342	1	0.015943	0.100248	0.159036	1	110 / 38	0.180456	0.0255041	0.105526	0.241686	1	-0.0530498	0.115192	-0.460533	1	-0.25385	0.122577	-2.07094	0.47655	-0.169011	0.0973164	-1.73672	0.801379	-0.100497	0.107832	-0.931971
Interaction with the environment	34	Concentration	A	0.0152302	-0.123794	0.103239	-1.19911	1	-0.0361279	0.107437	-0.336271	1	-0.0710905	0.0856421	-0.830087	1	0.470627	0.0933921	5.03926	5.90718e-05	0.0809255	0.0545502	1.48351	1	-0.0452284	0.0966317	-0.468049	1	110 / 38	0.209787	-0.0298794	0.106707	-0.280013	1	-0.0291103	0.116543	-0.24978	1	-0.251882	0.124346	-2.02564	0.504363	-0.230203	0.098577	-2.33526	0.279189	-0.101274	0.108948	-0.929567
Systemic interaction with the environment	36	Concentration	A	0.0137676	-0.12954	0.11463	-1.13008	1	-0.04759	0.119527	-0.398154	1	-0.0471242	0.096149	-0.490116	1	0.418461	0.0871688	4.80059	0.000161391	0.121917	0.0514262	2.37073	0.386048	0.0506496	0.101062	0.501172	1	110 / 38	0.169058	0.0371745	0.104029	0.357346	1	-0.059453	0.113492	-0.523854	1	-0.228887	0.120558	-1.89857	0.623481	-0.140476	0.0958176	-1.46608	1	-0.123976	0.106327	-1.16599
Cell fate	40	Concentration	A	0.16242	0.106146	0.145158	0.731242	1	-0.20945	0.153139	-1.36772	1	0.0474305	0.122753	0.386388	1	0.165522	0.0633464	2.61296	0.239397	-0.014701	0.0487809	-0.301368	1	0.282695	0.102148	2.76751	0.187386	110 / 38	0.276716	-0.0489837	0.108235	-0.452569	1	0.0496668	0.118191	0.420227	1	-0.320732	0.125963	-2.54624	0.175413	0.00971767	0.0999171	0.0972574	1	-0.105208	0.110553	-0.951654
Development -Systemic-	41	Concentration	A	0.00345192	-0.279061	0.121838	-2.29043	0.457335	0.00102154	0.127186	0.00803182	1	-0.182941	0.100839	-1.81419	1	0.306101	0.0817025	3.74653	0.0128685	0.0657622	0.0570174	1.15337	1	-0.0756498	0.107501	-0.703714	1	110 / 38	0.168436	-0.0715964	0.107074	-0.668665	1	-0.176411	0.116902	-1.50904	1	-0.191584	0.124484	-1.53903	1	-0.323122	0.0987902	-3.27078	0.0410143	-0.0405561	0.109396	-0.370728
Biogenesis of cellular components	42	Concentration	A	0.0872086	-0.172262	0.11538	-1.493	1	-0.0478995	0.120949	-0.396032	1	-0.17298	0.0960911	-1.80016	1	-0.0799834	0.0811519	-0.985601	1	-0.0913047	0.0528939	-1.72619	1	-0.0981084	0.0947291	-1.03567	1	110 / 38	0.0812457	0.141271	0.0896023	1.57665	0.977371	-0.180318	0.0973493	-1.85228	0.670288	0.0419977	0.10305	0.407547	1	-0.253312	0.0821959	-3.08181	0.0634489	-0.0961102	0.0913623	-1.05197
Cell type differentiation	43	Concentration	A	0.158363	0.084047	0.135077	0.622217	1	-0.220439	0.141945	-1.55299	1	0.0276929	0.113344	0.244327	1	0.234745	0.0709157	3.3102	0.0512068	-0.0135257	0.0522205	-0.259011	1	0.276575	0.103311	2.6771	0.211045	110 / 38	0.310463	-0.110197	0.106114	-1.03848	1	0.134314	0.11592	1.15868	1	-0.35728	0.12435	-2.87318	0.0903997	0.031626	0.0983367	0.32161	1	-0.106403	0.108007	-0.985152
Tissue differentiation	45	Concentration	A	0.0894428	0.134327	0.131329	1.02283	1	-0.143649	0.137922	-1.04152	1	0.102688	0.110933	0.925684	1	-0.44665	0.0717756	-6.22287	1.67978e-07	0.0605469	0.0540435	1.12034	1	0.167284	0.104479	1.60113	1	110 / 38	0.0364016	0.107197	0.108628	0.986823	1	-0.0654572	0.118459	-0.552571	1	-0.0832924	0.125724	-0.6625	1	0.0237915	0.0999852	0.23795	1	-0.00572563	0.111025	-0.0515709
Organ differentiation	47	Concentration	A	0.085614	0.0344001	0.126712	0.271483	1	-0.126821	0.133168	-0.952339	1	-0.054416	0.106665	-0.51016	1	-0.369388	0.0736624	-5.0146	6.39954e-05	0.0699153	0.0582412	1.20044	1	0.117306	0.104567	1.12182	1	110 / 38	0.00459459	0.198586	0.0969992	2.0473	0.492791	-0.134276	0.105487	-1.27292	1	0.00361782	0.111667	0.0323983	1	-0.136862	0.0890322	-1.53722	1	-0.0584841	0.0989848	-0.590839
Metabolism	01	Relative abundance	A	0.0332623	-0.0343306	0.11565	-0.296849	1	-0.0564369	0.1262	-0.447203	1	0.0392914	0.103545	0.379463	1	-0.478037	0.0598424	-7.98827	1.33227e-13	-0.0100375	0.0425901	-0.235677	1					110 / 38	0.0835804	0.0172277	0.103527	0.166408	1	-0.0640078	0.103819	-0.616535	1	-0.0165779	0.108769	-0.152413	1	0.0520221	0.0962755	0.540346	1	0.0155478	0.0983028	0.158162
Energy	02	Relative abundance	A	0.107411	-0.0507086	0.099715	-0.508536	1	-0.115876	0.109176	-1.06136	1	-0.176645	0.0892906	-1.97832	1	-0.731391	0.0523506	-13.971	0	0.0432587	0.0390863	1.10675	1					110 / 38	0.166724	-0.058109	0.106506	-0.545594	1	-0.102054	0.10601	-0.962682	1	-0.0933929	0.11324	-0.824737	1	-0.375025	0.0997935	-3.75801	0.0853685	-0.0980203	0.0996868	-0.983283
Storage	04	Relative abundance	A	-0.0789517	-0.161217	0.100381	-1.60605	1	0.146967	0.113116	1.29926	1	-0.133295	0.0920395	-1.44824	1	-0.0907778	0.0656004	-1.3838	1	0.049371	0.0602627	0.819263	1					110 / 38	0.0185646	-0.0544715	0.110863	-0.491339	1	-0.157807	0.111096	-1.42046	1	0.0806653	0.11665	0.691516	1	-0.201648	0.103175	-1.95443	1	-0.0213239	0.105008	-0.203069
Cell cycle / DNA processing	10	Relative abundance	A	0.0216746	0.0213416	0.0881644	0.242066	1	-0.0384836	0.101091	-0.380683	1	-0.0354087	0.0828304	-0.427485	1	-0.0869537	0.0841247	-1.03363	1	-0.0190903	0.0652729	-0.292469	1					110 / 38	-0.0477987	-0.0281549	0.113071	-0.249001	1	0.0595757	0.112761	0.528338	1	0.0184332	0.119918	0.153715	1	-0.0206095	0.105759	-0.194872	1	0.114603	0.106217	1.07895
Transcription	11	Relative abundance	A	-0.000574111	0.0800974	0.142958	0.560286	1	-0.092999	0.155311	-0.59879	1	0.183958	0.126904	1.44958	1	-0.549174	0.0527649	-10.4079	0	0.0808803	0.0326532	2.47695	0.534153					110 / 38	0.0465831	0.00899902	0.116272	0.0773964	1	0.0206416	0.11573	0.17836	1	-0.0653341	0.123623	-0.528495	1	0.269503	0.108944	2.47378	1	-0.0208258	0.108827	-0.191365
Protein synthesis	12	Relative abundance	A	-0.00546803	0.138466	0.146518	0.945044	1	-0.0693791	0.159047	-0.436219	1	0.241365	0.12995	1.85737	1	-0.469123	0.0495651	-9.46479	0	0.0601955	0.0303824	1.98126	1					110 / 38	0.0349793	0.0186159	0.114513	0.162565	1	0.102048	0.11398	0.895315	1	-0.0638532	0.121753	-0.524449	1	0.312581	0.107296	2.91326	0.879564	0.00103904	0.107181	0.00969421
Protein fate	14	Relative abundance	A	-0.0260642	-0.136422	0.121234	-1.12528	1	0.0140367	0.134208	0.104589	1	0.0112342	0.108527	0.103515	1	-0.289289	0.0672426	-4.30217	0.00120025	0.00157501	0.061548	0.02559	1					110 / 38	-0.1086	0.0664258	0.114936	0.577939	1	-0.210388	0.114561	-1.83647	1	0.214827	0.121979	1.76118	1	0.0880684	0.107554	0.818829	1	-0.167639	0.107869	-1.5541
Proteins with binding function or cofactor requirement	16	Relative abundance	A	-0.143724	-0.0988733	0.122554	-0.806774	1	0.16778	0.135315	1.23992	1	0.0542157	0.110866	0.48902	1	-0.0729891	0.0620322	-1.17663	1	0.0696407	0.0557665	1.24879	1					110 / 38	-0.133189	0.0743235	0.106483	0.697987	1	-0.11525	0.106776	-1.07936	1	0.180191	0.111886	1.61049	1	0.0265927	0.0990282	0.268536	1	-0.0803292	0.101072	-0.794772
Regulation of metabolism and protein function	18	Relative abundance	A	-0.0437466	-0.0410777	0.115087	-0.356928	1	0.0656238	0.127871	0.513201	1	-0.0912881	0.104423	-0.874214	1	0.0680609	0.0673348	1.01078	1	0.0605576	0.0594618	1.01843	1					110 / 38	0.00395176	-0.0349427	0.110036	-0.317556	1	0.0137505	0.110337	0.124623	1	-0.0668797	0.115625	-0.578419	1	-0.151074	0.102335	-1.47627	1	0.207897	0.104432	1.99075
Cellular transport	20	Relative abundance	A	-0.187458	-0.0662369	0.0944384	-0.701377	1	0.234961	0.10621	2.21222	0.971578	-0.0589053	0.0871346	-0.676026	1	0.11234	0.0638249	1.76012	1	0.0946799	0.0558026	1.69669	1					110 / 38	-0.131105	0.0223902	0.102648	0.218127	1	-0.0760904	0.102931	-0.739234	1	0.172831	0.107855	1.60243	1	-0.133059	0.0954613	-1.39386	1	-0.0632809	0.0974346	-0.64947
Cellular communication / Signal transduction	30	Relative abundance	A	0.0163594	-0.0991777	0.124888	-0.79413	1	-0.0307271	0.137619	-0.223277	1	0.0851006	0.112018	0.759703	1	-0.214133	0.0673058	-3.1815	0.0808698	-0.0213765	0.0588238	-0.363399	1					110 / 38	-0.0414838	-0.00868767	0.114753	-0.0757076	1	-0.0850256	0.114645	-0.741641	1	0.109549	0.121384	0.902504	1	0.206089	0.107143	1.92348	1	-0.0873271	0.108129	-0.807621
Cell rescue, defence, virulence	32	Relative abundance	A	-0.144731	-0.097685	0.118014	-0.827738	1	0.178403	0.13083	1.36363	1	0.0444169	0.107155	0.41451	1	-0.0463952	0.0632084	-0.734004	1	0.0831457	0.0568706	1.46202	1					110 / 38	-0.144662	0.0978136	0.106375	0.919515	1	-0.134097	0.106661	-1.25722	1	0.196611	0.111787	1.75879	1	-0.00610926	0.0989338	-0.0617509	1	-0.114879	0.100936	-1.13813
Interaction with the environment	34	Relative abundance	A	-0.137141	-0.00175978	0.103875	-0.0169413	1	0.19904	0.116446	1.70929	1	-0.00308449	0.0953399	-0.0323526	1	0.0840423	0.0691491	1.21538	1	0.0453314	0.0603964	0.750565	1					110 / 38	-0.061781	0.00620727	0.112482	0.0551848	1	-0.0708253	0.112644	-0.628751	1	0.163872	0.118504	1.38284	1	-0.132437	0.104758	-1.26422	1	-0.116156	0.106405	-1.09164
Systemic interaction with the environment	36	Relative abundance	A	-0.225168	-0.110467	0.118401	-0.932996	1	0.247662	0.131225	1.88731	1	0.0388366	0.107383	0.361663	1	0.0263816	0.0596839	0.442021	1	0.14423	0.0541188	2.66507	0.342146					110 / 38	-0.196097	0.12936	0.101081	1.27977	1	-0.138646	0.101367	-1.36777	1	0.234821	0.106197	2.21118	1	0.00267965	0.094	0.0285069	1	-0.0976332	0.0959904	-1.01711
Cell fate	40	Relative abundance	A	0.0181418	0.0245198	0.138295	0.177301	1	-0.0204533	0.151113	-0.135351	1	0.0885175	0.123508	0.716695	1	-0.168207	0.0569551	-2.95332	0.155626	-0.0415498	0.0491144	-0.845981	1					110 / 38	0.0508925	-0.0345912	0.11343	-0.304955	1	-0.020643	0.113652	-0.181633	1	-0.00654948	0.119385	-0.05486	1	0.0921648	0.105581	0.872931	1	-0.0104819	0.107407	-0.0975907
Development -Systemic-	41	Relative abundance	A	-0.0638515	-0.198145	0.103474	-1.91492	1	0.131367	0.116627	1.12639	1	-0.115932	0.0943429	-1.22884	1	-0.112891	0.0643106	-1.75541	1	0.0281682	0.0608434	0.462962	1					110 / 38	0.0508314	-0.0838159	0.110592	-0.757882	1	-0.163819	0.110828	-1.47814	1	0.0389979	0.116356	0.33516	1	-0.217375	0.102918	-2.11211	1	-0.00883663	0.10476	-0.0843514
Biogenesis of cellular components	42	Relative abundance	A	0.0122588	-0.0380801	0.105347	-0.361472	1	0.0243834	0.115864	0.210447	1	-0.0685304	0.0953214	-0.71894	1	-0.283046	0.0827097	-3.42216	0.0386762	-0.0971955	0.0531362	-1.82918	1					110 / 38	0.0772397	0.0897992	0.0957922	0.937438	1	-0.0523366	0.0960726	-0.544761	1	0.11507	0.100646	1.14332	1	-0.153866	0.0890869	-1.72715	1	-0.120353	0.0910848	-1.32133
Cell type differentiation	43	Relative abundance	A	0.00513321	0.0468432	0.128007	0.365942	1	-0.0324928	0.140637	-0.231041	1	0.0907473	0.114908	0.789737	1	-0.0745118	0.0598608	-1.24475	1	-0.0413877	0.0531979	-0.777996	1					110 / 38	0.0545461	-0.131079	0.114284	-1.14696	1	0.0733254	0.114245	0.641829	1	-0.0534719	0.120776	-0.442738	1	0.151519	0.106641	1.42084	1	0.067061	0.107791	0.622141
Tissue differentiation	45	Relative abundance	A	-0.00798097	0.133572	0.115131	1.16018	1	-0.0305447	0.126412	-0.241628	1	0.118083	0.103609	1.13969	1	-0.632635	0.0673952	-9.38694	0	0.0518378	0.0510338	1.01575	1					110 / 38	-0.0233649	0.11001	0.110023	0.999879	1	0.0283249	0.110244	0.256929	1	0.0316843	0.115785	0.273648	1	0.174446	0.102402	1.70354	1	-0.0171408	0.104193	-0.16451
Organ differentiation	47	Relative abundance	A	-0.0176098	0.0570836	0.0994547	0.573966	1	-7.17525e-05	0.110467	-0.000649536	1	-0.00178909	0.0908435	-0.0196942	1	-0.61674	0.0733275	-8.41076	0	0.0314301	0.0565437	0.555854	1					110 / 38	-0.0419575	0.21074	0.0956262	2.20379	1	-0.0475007	0.0959055	-0.495287	1	0.121302	0.100467	1.20738	1	0.0079661	0.0889304	0.0895768	1	-0.0985944	0.090908	-1.08455
Metabolism	01	Concentration	Y	-0.25875	-0.063103	0.118264	-0.533576	1	0.342893	0.123575	2.77477	0.187386	0.0679742	0.100359	0.67731	1	0.0884734	0.102671	0.861717	1	0.0137645	0.0611846	0.224967	1	0.263322	0.0953321	2.76216	0.187386	109 / 38	-0.259824	-0.383369	0.0845831	-4.53246	0.000718974	0.112811	0.0900173	1.25321	1	0.36265	0.0972786	3.72796	0.0110613	0.163338	0.0769503	2.12264	0.440778	0.272604	0.0853576	3.19367
Energy	02	Concentration	Y	-0.0490068	0.0807668	0.0623573	1.29523	1	-0.0236795	0.0717713	-0.32993	1	-0.00850604	0.060016	-0.141729	1	0.0708229	0.0681574	1.03911	1	0.0126652	0.0522267	0.242505	1	-0.118463	0.0628017	-1.8863	0.94598	109 / 38	0.052785	-0.0644037	0.103863	-0.620081	1	0.175871	0.111408	1.57862	0.978848	-0.102499	0.121236	-0.845446	1	0.00132878	0.094457	0.0140675	1	0.109652	0.105503	1.03933
Storage	04	Concentration	Y	-0.265488	-0.104024	0.1184	-0.878586	1	0.392568	0.124159	3.16181	0.0724679	0.0798219	0.100866	0.791362	1	0.40319	0.081669	4.93688	8.85925e-05	-0.0930278	0.052912	-1.75816	1	0.0679833	0.0879421	0.773046	1	109 / 38	-0.382206	-0.263174	0.0852644	-3.08656	0.0634489	0.233843	0.0902939	2.5898	0.164277	0.491358	0.097251	5.05248	0.00015024	0.0853156	0.0775783	1.09974	1	0.309837	0.0856443	3.61772
Cell cycle / DNA processing	10	Concentration	Y	-0.241978	-0.173358	0.1033	-1.67819	1	0.241887	0.109875	2.20147	0.542114	0.11123	0.0885186	1.25658	1	0.378814	0.0811514	4.66799	0.000268515	-0.0388168	0.0593946	-0.65354	1	-0.0488384	0.0864018	-0.565248	1	109 / 38	-0.20785	-0.152245	0.104009	-1.46376	1	0.0461983	0.111218	0.415386	1	0.123623	0.120665	1.02451	1	0.00996086	0.0946065	0.105287	1	0.247414	0.105388	2.34765
Transcription	11	Concentration	Y	-0.231708	-0.179296	0.101543	-1.76572	1	0.249686	0.108031	2.31125	0.440265	0.0899948	0.0872391	1.03159	1	0.386036	0.0746496	5.17131	3.28143e-05	-0.0230227	0.0569217	-0.404463	1	-0.00908929	0.0841322	-0.108036	1	109 / 38	-0.147946	-0.201815	0.100996	-1.99824	0.532962	0.0442588	0.107925	0.410089	1	0.118537	0.117023	1.01294	1	-0.0226693	0.0918691	-0.246756	1	0.182791	0.10228	1.78716
Protein synthesis	12	Concentration	Y	0.111746	0.0212859	0.0884277	0.240716	1	-0.0958092	0.0949163	-1.00941	1	0.0293428	0.0773186	0.379504	1	-0.163199	0.0788017	-2.071	0.673625	-0.0446541	0.0571556	-0.781272	1	-0.280011	0.0786178	-3.56167	0.0231712	109 / 38	-0.0412347	0.164167	0.0954867	1.71927	0.831835	0.156716	0.102272	1.53235	1	-0.0769214	0.111129	-0.692178	1	0.163479	0.086847	1.88238	0.647829	-0.0183586	0.0968805	-0.189497
Protein fate	14	Concentration	Y	-0.240043	-0.0253378	0.110088	-0.230161	1	0.314537	0.115191	2.73057	0.200868	0.0911457	0.0939177	0.970485	1	0.0529835	0.101383	0.52261	1	0.023534	0.0596404	0.394598	1	0.266197	0.0906532	2.93644	0.142232	109 / 38	-0.261072	-0.36556	0.0806911	-4.53036	0.000718974	0.119822	0.0862794	1.38877	1	0.347934	0.0936041	3.71709	0.0110613	0.211321	0.0733967	2.87916	0.0903997	0.24651	0.0817577	3.01513
Proteins with binding function or cofactor requirement	16	Concentration	Y	-0.235206	-0.0172584	0.107507	-0.160532	1	0.318377	0.11252	2.82951	0.172372	0.0950215	0.0919261	1.03367	1	0.0938264	0.100201	0.936383	1	0.0172683	0.0580558	0.297443	1	0.271942	0.0882995	3.07976	0.0920768	109 / 38	-0.286239	-0.35658	0.0779724	-4.57316	0.000718974	0.123659	0.0834562	1.48173	1	0.366913	0.0906256	4.04867	0.00378236	0.206715	0.0709201	2.91476	0.0890865	0.255448	0.0790675	3.23076
Regulation of metabolism and protein function	18	Concentration	Y	-0.151476	-0.114566	0.0699737	-1.63728	1	0.239749	0.0741399	3.23373	0.0647231	0.07696	0.0625536	1.2303	1	0.380874	0.0693965	5.48838	7.45269e-06	-0.0223359	0.0460455	-0.485083	1	0.0486755	0.064269	0.757371	1	109 / 38	-0.081682	-0.205076	0.0782065	-2.62224	0.153499	-0.0309608	0.0846858	-0.365597	1	0.269245	0.0932407	2.88763	0.0903997	0.00637569	0.0710435	0.0897435	1	0.115731	0.079991	1.4468
Cellular transport	20	Concentration	Y	-0.296997	-0.0168933	0.126852	-0.133173	1	0.419355	0.132703	3.16009	0.0724679	0.107393	0.106071	1.01246	1	0.227781	0.0929387	2.45088	0.324841	-0.0462289	0.0573838	-0.805609	1	0.223686	0.0933614	2.39591	0.369028	109 / 38	-0.34	-0.356846	0.07693	-4.63859	0.000718974	0.238748	0.0800472	2.9826	0.0767209	0.447553	0.085763	5.21848	0.000142086	0.168056	0.0700207	2.40008	0.247374	0.331089	0.0755486	4.38247
Cellular communication / Signal transduction	30	Concentration	Y	-0.105981	-0.0497481	0.0530613	-0.937559	1	0.197292	0.0572963	3.44337	0.0326925	0.11736	0.0479405	2.44803	0.324841	0.208346	0.0592208	3.51812	0.0258733	-0.0103697	0.0386716	-0.268149	1	0.0890533	0.0499245	1.78376	1	109 / 38	-0.121409	-0.245032	0.0574269	-4.26686	0.00155922	-0.0694781	0.0625189	-1.11131	1	0.246331	0.0694864	3.54502	0.0180762	0.135602	0.0520887	2.60329	0.159134	0.0524395	0.0589416	0.889686
Cell rescue, defence, virulence	32	Concentration	Y	-0.287617	-0.0705597	0.122953	-0.573874	1	0.407684	0.12895	3.16156	0.0724679	0.0840956	0.103851	0.809769	1	0.387739	0.0817818	4.74115	0.000205431	-0.0779634	0.0524462	-1.48654	1	0.105733	0.0879743	1.20187	1	109 / 38	-0.402187	-0.271946	0.0825866	-3.29286	0.0388038	0.239834	0.0870111	2.75636	0.115556	0.504319	0.0934688	5.39559	9.86021e-05	0.11366	0.075147	1.5125	1	0.305067	0.0825052	3.69755
Interaction with the environment	34	Concentration	Y	-0.234005	-0.0319107	0.109405	-0.291674	1	0.310051	0.114454	2.70895	0.204068	0.0802411	0.0935006	0.858188	1	0.0868574	0.10118	0.858444	1	0.0200901	0.0589869	0.340586	1	0.263141	0.0899507	2.92539	0.142826	109 / 38	-0.262706	-0.37197	0.0797621	-4.66349	0.000718974	0.115749	0.0853601	1.35601	1	0.346714	0.0926812	3.74093	0.0110613	0.202876	0.0725485	2.79642	0.105334	0.252088	0.0808735	3.11706
Systemic interaction with the environment	36	Concentration	Y	-0.228622	-0.00818824	0.109289	-0.0749226	1	0.301989	0.114426	2.63915	0.230701	0.0857593	0.093357	0.918617	1	0.053929	0.100326	0.537538	1	0.0243315	0.0592599	0.410589	1	0.256515	0.089958	2.8515	0.165407	109 / 38	-0.261059	-0.363496	0.0793166	-4.58285	0.000718974	0.121065	0.0849703	1.42479	1	0.343417	0.0923486	3.7187	0.0110613	0.20507	0.0721391	2.8427	0.096238	0.23929	0.0804878	2.97299
Cell fate	40	Concentration	Y	-0.133462	-0.0723408	0.0763265	-0.947781	1	0.20733	0.0804568	2.57691	0.258814	0.0884883	0.0681581	1.29828	1	0.43722	0.0727005	6.01398	5.00617e-07	-0.0254883	0.0477344	-0.533962	1	0.185312	0.0690177	2.685	0.209684	109 / 38	-0.272791	-0.24709	0.0735111	-3.36126	0.0313577	0.0100108	0.0795661	0.125818	1	0.344535	0.0875463	3.93546	0.00583227	0.177047	0.0667837	2.65105	0.145265	0.180163	0.0751657	2.39687
Development -Systemic-	41	Concentration	Y	-0.295216	0.00206394	0.12825	0.0160931	1	0.424382	0.134189	3.16257	0.0724679	0.117711	0.106943	1.10069	1	0.206359	0.0919103	2.24522	0.505525	-0.0545939	0.0577043	-0.946098	1	0.231532	0.0937189	2.4705	0.324841	109 / 38	-0.332562	-0.358574	0.0778414	-4.60646	0.000718974	0.245025	0.0809956	3.02517	0.0743461	0.443595	0.0867792	5.11177	0.000144248	0.162239	0.0708503	2.28989	0.309978	0.323665	0.0764437	4.23404
Biogenesis of cellular components	42	Concentration	Y	-0.234215	-0.025563	0.110758	-0.230801	1	0.31359	0.115892	2.70588	0.204068	0.0814326	0.0944707	0.861988	1	0.0374706	0.101339	0.369755	1	0.0151316	0.059776	0.253138	1	0.261604	0.0910333	2.87372	0.15886	109 / 38	-0.258003	-0.364084	0.0805579	-4.51953	0.000718974	0.119663	0.0861812	1.3885	1	0.347377	0.0935417	3.71361	0.0110613	0.211718	0.0732737	2.88942	0.0903997	0.241954	0.0816569	2.96305
Cell type differentiation	43	Concentration	Y	-0.225045	-0.00334608	0.114218	-0.0292955	1	0.297004	0.119643	2.48241	0.324841	0.0799176	0.0971327	0.822767	1	-0.0226077	0.0991125	-0.228102	1	0.0206903	0.0600308	0.344662	1	0.249337	0.0922408	2.70311	0.204068	109 / 38	-0.255033	-0.353876	0.0823061	-4.29952	0.0014699	0.128592	0.0881698	1.45846	1	0.337726	0.0958226	3.52449	0.0190146	0.197383	0.0748582	2.63676	0.149098	0.240803	0.0835192	2.88321
Tissue differentiation	45	Concentration	Y	-0.219096	0.000352243	0.112762	0.00312377	1	0.290435	0.118112	2.45898	0.324841	0.0802057	0.0960668	0.834895	1	-0.00380798	0.0998282	-0.0381454	1	0.0238631	0.0603075	0.39569	1	0.258163	0.0920357	2.80503	0.18108	109 / 38	-0.25362	-0.351982	0.0817303	-4.30662	0.0014699	0.141433	0.0875479	1.6155	0.957894	0.335009	0.0951412	3.52117	0.019065	0.203414	0.0743348	2.73646	0.118418	0.241152	0.082931	2.90787
Organ differentiation	47	Concentration	Y	-0.22136	-0.00127062	0.113468	-0.011198	1	0.292755	0.118825	2.46374	0.324841	0.0782744	0.0965464	0.810744	1	-0.0160808	0.0998759	-0.161007	1	0.0237744	0.0601251	0.395416	1	0.254676	0.0921088	2.76494	0.187386	109 / 38	-0.249203	-0.35783	0.082108	-4.35804	0.00135491	0.133476	0.0879306	1.51797	1	0.333356	0.0955342	3.48939	0.0204935	0.205083	0.0746794	2.74618	0.117477	0.238472	0.0832977	2.86288
Metabolism	01	Relative abundance	Y	0.040125	-0.0982859	0.0874163	-1.12434	1	-0.116098	0.0968358	-1.19892	1	-0.138214	0.0808162	-1.71022	0.933067	-0.336141	0.0662686	-5.0724	1.77358e-05	0.115576	0.0510085	2.26582	0.368943					109 / 38	0.174639	-0.128884	0.0941678	-1.36866	1	-0.262374	0.0968058	-2.71031	0.816751	-0.218599	0.106402	-2.05447	0.831917	0.0361299	0.0862424	0.418934	1	-0.02421	0.0920758	-0.262936
Energy	02	Relative abundance	Y	0.0742401	0.132028	0.0554235	2.38217	0.307504	-0.166699	0.0682929	-2.44094	0.300946	-0.0103322	0.0556931	-0.185519	1	0.0250751	0.0676872	0.370455	1	-0.00760414	0.0521269	-0.145877	1					109 / 38	0.254702	-0.0109058	0.102218	-0.106692	1	0.181305	0.104892	1.72849	1	-0.322156	0.114876	-2.80437	0.816751	-0.0185417	0.0936504	-0.197988	1	-0.00972703	0.0997909	-0.0974741
Storage	04	Relative abundance	Y	-0.0317645	0.039957	0.0749951	0.532795	1	0.101652	0.0828978	1.22623	1	0.0751276	0.0696233	1.07906	1	0.329732	0.0583894	5.64713	1.37442e-06	-0.106234	0.0438026	-2.42529	0.300946					109 / 38	-0.0931685	0.0696855	0.0817259	0.852673	1	0.192891	0.0843391	2.28709	0.831917	0.186234	0.0935495	1.99076	0.869253	-0.102302	0.0747592	-1.36842	1	0.021809	0.0801698	0.272035
Cell cycle / DNA processing	10	Relative abundance	Y	-0.10137	-0.163783	0.0959078	-1.70771	0.933067	0.0519365	0.105901	0.490427	1	0.123164	0.0855179	1.44022	1	0.343458	0.0853724	4.02305	0.00179199	-0.0251304	0.0621148	-0.404579	1					109 / 38	-0.0718588	-0.0149651	0.104899	-0.142662	1	-0.0679668	0.107559	-0.631903	1	-0.0797018	0.117626	-0.677584	1	-0.0197629	0.0961207	-0.205605	1	0.158066	0.102338	1.54454
Transcription	11	Relative abundance	Y	-0.111875	-0.171177	0.0942423	-1.81635	0.828653	0.0985723	0.103834	0.949329	1	0.0820098	0.0841157	0.974963	1	0.348106	0.0803091	4.33458	0.000563555	-0.0241799	0.0592851	-0.407858	1					109 / 38	-0.0942371	-0.0261668	0.103959	-0.251704	1	-0.123605	0.10657	-1.15985	1	0.0139448	0.116496	0.119702	1	-0.0729527	0.0952625	-0.765807	1	0.0845866	0.1014	0.834189
Protein synthesis	12	Relative abundance	Y	0.289873	0.135051	0.0991912	1.36152	1	-0.307772	0.108341	-2.84078	0.130667	0.0493375	0.0879344	0.561072	1	-0.202373	0.0822621	-2.4601	0.300946	-0.0608126	0.0576933	-1.05407	1					109 / 38	0.303566	0.182321	0.0954087	1.91095	0.869253	0.208724	0.0977042	2.13629	0.831917	-0.396947	0.106611	-3.72332	0.0995132	0.125512	0.0874421	1.43537	1	-0.221183	0.0929747	-2.37895
Protein fate	14	Relative abundance	Y	0.0103998	-0.0805086	0.0800428	-1.00582	1	-0.0819604	0.0889182	-0.92175	1	-0.0857696	0.0745249	-1.15088	1	-0.332986	0.0602668	-5.52519	2.33863e-06	0.115067	0.0468193	2.45769	0.300946					109 / 38	0.0907092	-0.0739656	0.0870958	-0.849244	1	-0.202374	0.0897182	-2.25567	0.831917	-0.174088	0.0990584	-1.75743	1	0.109728	0.0797223	1.37638	1	-0.0157249	0.0853082	-0.184331
Proteins with binding function or cofactor requirement	16	Relative abundance	Y	0.0262034	-0.0745199	0.0762549	-0.977247	1	-0.0889952	0.0842659	-1.05612	1	-0.0714821	0.0708336	-1.00915	1	-0.247905	0.0576165	-4.30268	0.000577278	0.0977829	0.0435396	2.24584	0.375006					109 / 38	0.0716683	-0.0718061	0.0818195	-0.877616	1	-0.202273	0.0844328	-2.39567	0.831917	-0.178709	0.0936448	-1.90838	0.869253	0.121947	0.0748458	1.62931	1	0.000722373	0.0802593	0.00900048
Regulation of metabolism and protein function	18	Relative abundance	Y	-0.000227374	-0.100706	0.0494662	-2.03585	0.555741	0.0470735	0.0573146	0.821317	1	0.0143635	0.0477361	0.300895	1	0.251189	0.0584733	4.29579	0.000577278	-0.0115354	0.0415714	-0.277483	1					109 / 38	0.190598	-0.0281542	0.0751435	-0.374673	1	-0.161	0.0776709	-2.07285	0.831917	-0.0565747	0.0865677	-0.653532	1	-0.0819951	0.0686853	-1.19378	1	-0.073732	0.0738111	-0.998928
Cellular transport	20	Relative abundance	Y	-0.0160132	0.00943631	0.0408059	0.231249	1	-0.00713284	0.0494224	-0.144324	1	0.0217929	0.0408642	0.533301	1	-0.111726	0.0547521	-2.04058	0.555741	-0.0104102	0.0384806	-0.270532	1					109 / 38	-0.164968	-0.0149205	0.0737841	-0.202219	1	0.0784671	0.0763177	1.02816	1	0.0752591	0.0852576	0.882726	1	0.108352	0.0674152	1.60723	1	0.0538167	0.0725167	0.742128
Cellular communication / Signal transduction	30	Relative abundance	Y	0.0329985	-0.0702748	0.0681293	-1.03149	1	0.000420648	0.0747238	0.00562937	1	0.0793259	0.0601214	1.31943	1	0.0997719	0.0497024	2.00739	0.577671	0.0132285	0.0371133	0.356436	1					109 / 38	0.0527739	-0.0612993	0.0651781	-0.940489	1	-0.21471	0.0675251	-3.17971	0.365491	-0.0458252	0.0759485	-0.603372	1	0.0620392	0.0594719	1.04317	1	-0.0566099	0.0641446	-0.882536
Cell rescue, defence, virulence	32	Relative abundance	Y	-0.0507218	0.0475916	0.0855789	0.556114	1	0.128879	0.0947978	1.35952	1	0.141241	0.079182	1.78375	0.854683	0.391639	0.0653562	5.99238	2.60456e-07	-0.114814	0.0498677	-2.30237	0.348367					109 / 38	-0.19462	0.113014	0.0926915	1.21925	1	0.240781	0.0953801	2.52443	0.831917	0.220991	0.105052	2.10364	0.831917	-0.050858	0.0848701	-0.599245	1	0.0713628	0.0907069	0.786741
Interaction with the environment	34	Relative abundance	Y	0.013003	-0.0857766	0.0804895	-1.06569	1	-0.0798009	0.0889173	-0.897473	1	-0.0967621	0.0746289	-1.29658	1	-0.280228	0.0604065	-4.63903	0.000145942	0.108249	0.0457332	2.36697	0.307504					109 / 38	0.10196	-0.0910485	0.0851434	-1.06936	1	-0.202518	0.0877635	-2.30754	0.831917	-0.188663	0.0970521	-1.94393	0.869253	0.117321	0.077919	1.50568	1	-0.0101839	0.0834409	-0.12205
Systemic interaction with the environment	36	Relative abundance	Y	0.026272	-0.049569	0.077567	-0.639048	1	-0.0959574	0.0858479	-1.11776	1	-0.0846777	0.0721045	-1.17438	1	-0.321665	0.0602249	-5.34107	5.67757e-06	0.107365	0.0454012	2.36481	0.307504					109 / 38	0.119504	-0.0916411	0.0819752	-1.11791	1	-0.197297	0.0845669	-2.33302	0.831917	-0.191485	0.0937141	-2.04328	0.831917	0.100053	0.0749975	1.33409	1	-0.0472349	0.080391	-0.587564
Cell fate	40	Relative abundance	Y	0.00937971	-0.10317	0.0814048	-1.26737	1	-0.00214728	0.0890095	-0.0241242	1	0.0463068	0.0731419	0.633109	1	0.3022	0.0585951	5.15744	1.3791e-05	0.0129428	0.0438659	0.295054	1					109 / 38	-0.128821	-0.0306	0.0857957	-0.356662	1	-0.199556	0.0886854	-2.25015	0.831917	0.0307404	0.0988583	0.310955	1	0.09964	0.0784201	1.27059	1	0.118226	0.0842776	1.40281
Development -Systemic-	41	Relative abundance	Y	-0.00255998	0.173439	0.0787327	2.20288	0.403498	-0.0310511	0.0874234	-0.35518	1	-0.00446266	0.072389	-0.0616483	1	-0.340911	0.0670751	-5.08252	1.77358e-05	0.031933	0.0510012	0.626123	1					109 / 38	-0.0470857	0.000627258	0.0897376	0.00698991	1	0.200488	0.0923883	2.17006	0.831917	0.0398897	0.101875	0.391557	1	0.0796049	0.0821539	0.968973	1	-0.0867917	0.0878547	-0.987901
Biogenesis of cellular components	42	Relative abundance	Y	0.0196939	-0.0617666	0.0799023	-0.773026	1	-0.0900791	0.0888185	-1.01419	1	-0.0961603	0.074422	-1.29209	1	-0.353468	0.0601418	-5.87724	4.15666e-07	0.113189	0.0468483	2.41609	0.300946					109 / 38	0.0944228	-0.0757877	0.0869219	-0.871905	1	-0.193214	0.0895443	-2.15774	0.831917	-0.168534	0.0988801	-1.70443	1	0.113073	0.0795617	1.4212	1	-0.0262506	0.0851421	-0.308316
Cell type differentiation	43	Relative abundance	Y	0.0271738	-0.0192169	0.0754278	-0.254773	1	-0.111813	0.0840848	-1.32976	1	-0.0928772	0.0704347	-1.31863	1	-0.441286	0.0612166	-7.20861	2.84017e-10	0.120443	0.0469147	2.56728	0.276737					109 / 38	0.132828	-0.0766077	0.0832402	-0.920321	1	-0.19168	0.085822	-2.23346	0.831917	-0.185651	0.0949612	-1.95502	0.869253	0.0960298	0.0761711	1.26071	1	-0.0662337	0.0815919	-0.811768
Tissue differentiation	45	Relative abundance	Y	0.0388945	-0.00994796	0.0766701	-0.12975	1	-0.118788	0.0853682	-1.39147	1	-0.0925866	0.0715772	-1.29352	1	-0.419129	0.0619268	-6.76814	2.17297e-09	0.119192	0.0471932	2.52563	0.279594					109 / 38	0.124944	-0.0639453	0.085183	-0.750681	1	-0.181088	0.0877877	-2.06279	0.831917	-0.181153	0.0970333	-1.86691	0.911867	0.099639	0.0779602	1.27808	1	-0.0615476	0.0834665	-0.737392
Organ differentiation	47	Relative abundance	Y	0.0307356	-0.0241499	0.0768616	-0.3142	1	-0.111904	0.0854551	-1.30951	1	-0.0947151	0.0715329	-1.32408	1	-0.435398	0.0615108	-7.07839	3.50198e-10	0.119415	0.0470051	2.54046	0.279594					109 / 38	0.139842	-0.0846794	0.0840911	-1.007	1	-0.192495	0.0866826	-2.22068	0.831917	-0.188705	0.0958671	-1.9684	0.869253	0.101773	0.0769548	1.3225	1	-0.0689135	0.0824127	-0.836201
[truncated: 10 more columns]

## Sheet: SD9
Tissue	Cluster ID	N (proteins in cluster)	Intercept Estimate	Clutch size Estimate	Clutch size SE	Clutch size z value	Clutch size Adj. p value	Female age Estimate	Female age SE	Female age z value	Female age Adj. p value	Laying date Estimate	Laying date SE	Laying date z value	Laying date Adj. p value	Laying order Estimate	Laying order SE	Laying order z value	Laying order Adj. p value	Embryo sex Estimate	Embryo sex SE	Embryo sex z value	Embryo sex Adj. p value	Compartment weight Estimate	Compartment weight SE	Compartment weight z value	Compartment weight Adj. p value	N (eggs / clutches)	Intercept Estimate	Paternity Estimate	Paternity SE	Paternity z value	Paternity Adj. p value	Clutch size Estimate	Clutch size SE	Clutch size z value	Clutch size Adj. p value	Female age Estimate	Female age SE	Female age z value	Female age Adj. p value	Laying date Estimate	Laying date SE	Laying date z value	Laying date Adj. p value	Embryo sex Estimate	Embryo sex SE	Embryo sex z value	Embryo sex Adj. p value
A	1	8	0.201084	-0.0119731	0.148603	-0.0805714	1	-0.304995	0.158305	-1.92662	0.755702	0.137159	0.126377	1.08532	1	0.0198128	0.0554552	0.357276	1	0.0460633	0.0448302	1.02751	1	0.184798	0.0904352	2.04343	0.648735	110 / 38	0.0972255	0.10448	0.113965	0.916774	1	-0.0142292	0.124421	-0.114363	1	-0.297566	0.13428	-2.21601	0.398897	0.167112	0.105946	1.57733	1	0.18818	0.115376	1.63101	1
A	2	25	0.140972	-0.0851994	0.102709	-0.829523	1	-0.181365	0.110005	-1.64869	1	-0.0874532	0.0861574	-1.01504	1	-0.501667	0.0512834	-9.78225	0	0.00283925	0.0360866	0.0786789	1	0.353605	0.0671973	5.26218	6.59148e-06	110 / 38	0.102913	0.0694216	0.094502	0.734605	1	-0.150834	0.102812	-1.46708	1	-0.0754934	0.10885	-0.693552	1	-0.101571	0.0867651	-1.17064	1	0.0275474	0.0964666	0.285565	1
A	3	13	0.120224	-0.088666	0.106735	-0.83071	1	-0.133838	0.112104	-1.19387	1	-0.201212	0.0897064	-2.243	0.453877	-0.764382	0.0621335	-12.3023	0	0.0725826	0.0389057	1.8656	0.828001	0.0983041	0.0800607	1.22787	1	110 / 38	0.0245668	-0.0665785	0.112727	-0.590618	1	-0.275431	0.123112	-2.23724	0.398103	0.0097891	0.131313	0.0745476	1	-0.298509	0.104117	-2.86705	0.0908834	0.054176	0.115108	0.470653	1
A	4	32	-0.0525973	-0.0987724	0.0648866	-1.52223	1	-0.0432138	0.0707994	-0.61037	1	-0.0296209	0.0562357	-0.526728	1	0.111673	0.0674743	1.65504	1	0.0478298	0.0515566	0.927713	1	0.315588	0.0650532	4.85122	5.24561e-05	110 / 38	0.0972523	-0.171958	0.096547	-1.78108	0.886142	0.0412987	0.10511	0.392911	1	-0.109787	0.111326	-0.986173	1	-0.00741843	0.0886933	-0.0836414	1	-0.00128682	0.0986021	-0.0130506	1
A	5	23	0.134851	-0.0959764	0.0860471	-1.11539	1	-0.139325	0.0901205	-1.54599	1	-0.142795	0.0716638	-1.99257	0.684676	0.261634	0.0675879	3.87102	0.00348491	-0.000793966	0.0301265	-0.0263544	1	0.760127	0.0671576	11.3186	0	110 / 38	0.218547	-0.04868	0.0714854	-0.680978	1	-0.0305212	0.0780749	-0.390922	1	-0.237354	0.0840036	-2.82552	0.0969024	-0.189498	0.0663519	-2.85596	0.0908834	-0.0468598	0.072586	-0.645576	1
A	6	25	0.0632564	-0.0832374	0.106863	-0.778918	1	0.0112969	0.113392	0.0996273	1	0.0481046	0.0908347	0.529584	1	0.755908	0.0423594	17.8451	0	-0.0926846	0.030938	-2.99582	0.0621406	0.172271	0.066233	2.60098	0.184029	110 / 38	0.250124	0.122445	0.0882406	1.38763	1	-0.102165	0.0962592	-1.06135	1	0.0153638	0.102234	0.15028	1	0.0135905	0.0812641	0.167238	1	-0.522307	0.0901897	-5.79121	1.02982e-06
A	7	19	0.0478493	0.0726238	0.0918888	0.790345	1	-0.0813138	0.0967914	-0.840094	1	-0.00033516	0.0769196	-0.00435728	1	0.302568	0.0605488	4.9971	2.57857e-05	0.0289055	0.0471673	0.612829	1	0.570864	0.0777402	7.34322	1.41887e-11	110 / 38	0.133153	0.0295081	0.0742643	0.397338	1	0.143662	0.0807212	1.77973	0.886142	-0.13979	0.0854451	-1.63602	1	0.0544816	0.0681426	0.799523	1	-0.225819	0.0757525	-2.98101	0.0725566
Y	1	16	0.12288	0.0920554	0.111532	0.825369	1	-0.110368	0.118066	-0.934805	1	-0.0139824	0.0949108	-0.147321	1	-0.0659535	0.101033	-0.652791	1	-0.11449	0.069493	-1.6475	1	0.126473	0.0973844	1.2987	1	109 / 38	0.121165	0.081044	0.124453	0.6512	1	0.166749	0.129496	1.28767	1	-0.241701	0.138743	-1.74208	0.935629	0.0732732	0.113276	0.646857	1	-0.0221884	0.122218	-0.181547	1
Y	2	6	-0.296148	0.0111948	0.140256	0.0798173	1	0.327141	0.149541	2.18763	0.503452	0.162357	0.118406	1.37119	1	-0.0335803	0.0546812	-0.614111	1	0.0782028	0.0426323	1.83436	0.859746	0.239039	0.07571	3.1573	0.0394305	109 / 38	-0.38052	0.0718086	0.0988619	0.726352	1	0.0681198	0.104509	0.65181	1	0.3695	0.112448	3.28597	0.0325763	0.196563	0.0899523	2.18519	0.423518	0.230147	0.0991243	2.3218	0.344085
Y	3	8	-0.00364684	0.13575	0.166109	0.817234	1	-0.0375028	0.17745	-0.211343	1	0.136888	0.142611	0.959871	1	-0.125011	0.0413802	-3.02104	0.0598015	0.0482121	0.0325699	1.48026	1	0.379999	0.0623634	6.09331	6.40655e-08	109 / 38	-0.0563859	-0.193063	0.119662	-1.6134	1	-0.084032	0.125691	-0.668561	1	0.153848	0.134864	1.14076	1	0.0587308	0.108887	0.539372	1	-0.0737551	0.119117	-0.619184	1
Y	4	10	-0.0784632	-0.0479541	0.0542366	-0.884164	1	0.122863	0.0581528	2.11276	0.568732	-0.00663199	0.0496487	-0.133578	1	0.207499	0.0592346	3.503	0.0138524	0.0082635	0.0392341	0.21062	1	0.235953	0.0518571	4.55007	0.000193407	109 / 38	-0.00861474	-0.0726608	0.0735602	-0.987774	1	0.0600799	0.0799358	0.751602	1	0.128486	0.0885248	1.45141	1	-0.0652859	0.0667655	-0.977839	1	0.0813752	0.0754142	1.07904	1
Y	5	15	-0.203665	-0.173287	0.0870569	-1.9905	0.684676	0.289611	0.0912318	3.17445	0.0394305	-0.0272627	0.0747693	-0.364625	1	0.573888	0.0621544	9.23325	0	-0.0767469	0.0426703	-1.7986	0.890241	0.591175	0.0696992	8.4818	0	109 / 38	-0.306213	-0.25796	0.0674867	-3.82239	0.00538764	0.0973964	0.0712189	1.36756	1	0.43499	0.0765619	5.68155	1.02982e-06	0.0559976	0.0614061	0.911923	1	0.209133	0.0675427	3.0963	0.052797
Y	6	15	-0.097512	0.0740397	0.102964	0.719084	1	0.048131	0.108238	0.444679	1	0.254418	0.0876064	2.90411	0.0770809	-0.319866	0.0752644	-4.2499	0.000722454	0.149819	0.0471676	3.17631	0.0394305	0.241676	0.076449	3.16127	0.0394305	109 / 38	0.00161033	-0.351061	0.0874202	-4.01579	0.00284473	-0.0210604	0.0943094	-0.223311	1	0.109637	0.103302	1.06132	1	0.233695	0.07946	2.94104	0.0792479	0.0882038	0.0891812	0.98904	1
Y	7	17	-0.164413	0.0576566	0.0809838	0.711952	1	0.246334	0.0844965	2.91531	0.0770809	0.116961	0.067969	1.7208	0.996196	0.0687749	0.0679612	1.01197	1	-0.0128441	0.0374969	-0.342539	1	0.950348	0.0609292	15.5976	0	109 / 38	-0.212124	-0.223917	0.0521653	-4.29244	0.000999053	0.187988	0.0552031	3.40539	0.0235719	0.294237	0.0594317	4.95084	4.65058e-05	0.111452	0.0474634	2.34816	0.332665	0.174477	0.0523604	3.33224	0.0289818
Y	8	29	-0.0716293	-0.0634357	0.0924155	-0.686419	1	0.144535	0.0970954	1.48859	1	0.128948	0.079741	1.61709	1	0.0852827	0.0697536	1.22263	1	-0.00451758	0.0450334	-0.100316	1	0.463279	0.0720559	6.42945	7.97793e-09	109 / 38	-0.0756497	-0.279935	0.0783724	-3.57186	0.0135756	-0.0980176	0.084636	-1.15811	1	0.207585	0.0928308	2.23616	0.398103	0.137292	0.0712262	1.92755	0.7179	0.0239443	0.0800101	0.299266	1
Y	9	18	-0.0248057	0.0349151	0.0729583	0.478562	1	0.087995	0.077752	1.13174	1	0.0677738	0.0628607	1.07816	1	0.25134	0.052112	4.82308	5.39877e-05	-0.0288514	0.0389013	-0.741655	1	0.330952	0.0587337	5.6348	8.91507e-07	109 / 38	-0.259992	0.0760676	0.067984	1.1189	1	-0.00643296	0.0739051	-0.0870436	1	0.239982	0.0819053	2.92999	0.0792479	0.0903218	0.0616968	1.46396	1	0.0393958	0.0697147	0.565101	1
[truncated: 5 more columns]

[truncated: 4 more sheets: SD10, SD11, SD12, SD13]
